# Supplementary material for: (3,4-Dihy­droxy­oxolan-2-yl)methyl 4-methyl­benzene­sulfonate
Source: Acta Crystallogr Sect E Struct Rep Online. 2010 Nov 6;66(Pt 12):o3088. doi: 10.1107/S1600536810044788 (PMC3011728; doi:10.1107/S1600536810044788)
Supplement: Supplementary file 2 [file e-66-o3088-Isup2.hkl]

# 
# h,k,l, Fc-squared, Fo-squared, sigma(Fo-squared) and status flag 
# 
data_I
_shelx_title ' tch03_0m in P2(1)2(1)2(1)' 
_shelx_refln_list_code          4 
_shelx_F_calc_maximum      137.27 
_exptl_crystal_F_000       608.00 
_reflns_d_resolution_high  0.7441 
 
loop_ 
 _symmetry_equiv_pos_as_xyz 
 'x, y, z' 
 '-x+1/2, -y, z+1/2' 
 'x+1/2, -y+1/2, -z' 
 '-x, y+1/2, -z+1/2' 
 
_cell_length_a     5.4138 
_cell_length_b    10.1716 
_cell_length_c    24.0801 
_cell_angle_alpha  90.000 
_cell_angle_beta   90.000 
_cell_angle_gamma  90.000 
 
_shelx_F_squared_multiplier     1.000 
 
loop_ 
 _refln_index_h 
 _refln_index_k 
 _refln_index_l 
 _refln_F_squared_calc 
 _refln_F_squared_meas 
 _refln_F_squared_sigma 
 _refln_observed_status 
   4   0   0      566.61      549.50     22.57 o 
   6   0   0      517.26      541.76     42.87 o 
   1   1   0      193.42      174.28      4.84 o 
   2   1   0      348.76      355.94     11.30 o 
   3   1   0      561.24      581.94     11.86 o 
   4   1   0       31.42       30.15      3.07 o 
   5   1   0       45.92       39.80      3.75 o 
   6   1   0        8.24        1.46      3.90 o 
   0   2   0      564.18      447.25     20.14 o 
   1   2   0      203.14      166.27      5.23 o 
   2   2   0     2862.53     3028.36     45.19 o 
   3   2   0      336.75      329.92      9.34 o 
   4   2   0       19.17       15.45      2.49 o 
   5   2   0      253.58      266.87      9.83 o 
   6   2   0        6.02       11.86      3.89 o 
   1   3   0      574.19      540.66     11.03 o 
   2   3   0       42.63       35.49      2.94 o 
   3   3   0       13.68       15.74      2.59 o 
   4   3   0      116.72      106.54      6.30 o 
   5   3   0        0.65        2.59      2.46 o 
   6   3   0        3.11        1.18      3.83 o 
   0   4   0       12.53       13.70      4.27 o 
   1   4   0      170.49      208.05      7.33 o 
   2   4   0        3.72       14.98      2.31 o 
   3   4   0      787.42      729.19     17.61 o 
   4   4   0        0.09        5.10      2.21 o 
   5   4   0      208.84      250.81     10.48 o 
   6   4   0      133.10      191.79     12.00 o 
   1   5   0       59.09       72.69      5.07 o 
   2   5   0       11.14        4.16      2.09 o 
   3   5   0       44.31       53.07      5.06 o 
   4   5   0       12.92        5.83      2.88 o 
   5   5   0        1.74       -3.39      3.39 o 
   6   5   0       27.44       21.70      6.42 o 
   0   6   0       59.61       62.00      9.05 o 
   1   6   0       42.87       46.11      4.97 o 
   2   6   0      664.47      702.91     18.85 o 
   3   6   0      242.86      209.12     11.63 o 
   4   6   0      595.17      607.06     22.32 o 
   5   6   0       21.78       29.58      5.95 o 
   6   6   0       61.47       75.26     24.29 o 
   1   7   0       20.22       25.27      5.05 o 
   2   7   0      155.25      155.08     10.68 o 
   3   7   0        6.35       11.03      5.88 o 
   4   7   0       88.46       74.72      7.14 o 
   5   7   0       56.34       54.19      9.24 o 
   6   7   0        8.08       28.42      8.88 o 
   0   8   0      604.62      591.41     26.19 o 
   1   8   0      664.11      694.19     20.28 o 
   2   8   0      384.07      408.87     21.11 o 
   3   8   0      373.92      364.94     17.98 o 
   4   8   0      133.07      112.52     12.45 o 
   5   8   0        2.90       17.49      9.57 o 
   1   9   0      309.75      308.66     13.71 o 
   2   9   0        1.87        7.31      6.87 o 
   3   9   0        0.54       -5.48      5.48 o 
   4   9   0       32.01       35.62      8.00 o 
   5   9   0        2.51        4.63      7.53 o 
   0  10   0      313.42      337.66     21.47 o 
   1  10   0      242.33      247.80     15.90 o 
   2  10   0      183.88      190.66     16.89 o 
   3  10   0        4.31       -1.45      7.66 o 
   4  10   0        5.19       10.60      8.11 o 
   1  11   0       35.31       43.91      9.36 o 
   2  11   0        9.23        6.15      9.10 o 
   3  11   0        0.29       -7.51      9.07 o 
   0  12   0      114.18      143.70     21.25 o 
   1  12   0        6.18        7.79     10.06 o 
   2  12   0        1.93       10.59     11.33 o 
   1  13   0       20.67        8.64     11.81 o 
   1   0   1      302.95      278.17      7.03 o 
   2   0   1      481.63      506.80      9.38 o 
   3   0   1       51.93       43.79      3.11 o 
   4   0   1        0.95        2.45      1.41 o 
   5   0   1      375.67      400.37     12.44 o 
   6   0   1       91.06       82.80     10.52 o 
   7   0   1        4.61       11.90     10.25 o 
  -7   1   1       42.56       40.28     13.00 o 
  -6   1   1       21.43       24.73      4.15 o 
  -5   1   1      153.87      155.85      7.59 o 
  -4   1   1        4.22        5.37      2.29 o 
  -3   1   1       73.89       72.07      5.17 o 
  -2   1   1      183.16      191.11      5.57 o 
  -1   1   1     1326.72     1348.23     37.21 o 
   0   1   1     2380.78     2311.46     44.43 o 
   1   1   1     1326.15     1378.11     30.63 o 
   2   1   1      183.09      187.29      5.79 o 
   3   1   1       74.04       70.61      6.02 o 
   4   1   1        4.21        6.54      1.90 o 
   5   1   1      153.98      168.64     10.61 o 
   6   1   1       21.42       25.19      4.64 o 
  -6   2   1      113.48      132.40      8.64 o 
  -5   2   1       34.72       38.05      4.62 o 
  -4   2   1      277.05      247.34      8.47 o 
  -3   2   1      672.80      664.92     14.57 o 
  -2   2   1      394.83      436.09     13.97 o 
  -1   2   1      441.41      412.91      8.37 o 
   0   2   1    18842.35    19433.48    231.63 o 
   1   2   1      440.28      409.81      7.00 o 
   2   2   1      396.44      418.73     18.01 o 
   3   2   1      672.76      648.49     14.23 o 
   4   2   1      277.24      252.92      9.97 o 
   5   2   1       34.83       35.89      3.58 o 
   6   2   1      113.54      105.85      9.94 o 
  -6   3   1       58.87       50.69      6.20 o 
  -5   3   1      252.97      258.22      9.71 o 
  -4   3   1       76.55       79.37      4.58 o 
  -3   3   1      266.44      246.08      8.59 o 
  -2   3   1      527.41      609.50     12.48 o 
  -1   3   1     1330.23     1342.92     19.93 o 
   0   3   1       65.16       48.63      3.73 o 
   1   3   1     1331.16     1282.84     17.81 o 
   2   3   1      527.38      604.31     12.39 o 
   3   3   1      266.94      247.02      8.43 o 
   4   3   1       76.58       74.30      4.67 o 
   5   3   1      253.13      254.67     14.04 o 
   6   3   1       58.88       44.31      7.03 o 
   7   3   1        7.09        9.70     13.00 o 
  -6   4   1       34.88       41.49      6.51 o 
  -5   4   1      167.64      170.37     14.28 o 
  -4   4   1      254.29      255.71      9.73 o 
  -3   4   1       19.74       13.74      3.01 o 
  -2   4   1      457.73      431.88     13.08 o 
  -1   4   1      608.88      595.96     12.04 o 
   0   4   1      636.82      655.94     13.21 o 
   1   4   1      609.50      584.11     12.98 o 
   2   4   1      458.17      418.28      9.91 o 
   3   4   1       19.63       15.46      2.71 o 
   4   4   1      254.16      265.61     16.59 o 
   5   4   1      167.73      169.25     12.24 o 
   6   4   1       34.74       41.44      5.36 o 
  -6   5   1       20.33       19.68      6.38 o 
  -5   5   1        8.37        4.46      3.92 o 
  -4   5   1       43.45       48.15      5.31 o 
  -3   5   1      481.82      506.21     19.10 o 
  -2   5   1      481.42      546.83     13.07 o 
  -1   5   1      742.18      690.86     14.92 o 
   0   5   1       62.35       66.57      5.13 o 
   1   5   1      742.28      698.91     15.61 o 
   2   5   1      480.81      549.43     13.28 o 
   3   5   1      481.77      466.52     17.55 o 
   4   5   1       43.39       44.93      7.28 o 
   5   5   1        8.35        0.92      3.20 o 
   6   5   1       20.29       24.24      6.05 o 
  -6   6   1        7.39        0.94      6.52 o 
  -5   6   1       55.90       54.47      8.64 o 
  -4   6   1       17.87       24.87      8.51 o 
  -3   6   1      851.11      862.23     28.30 o 
  -2   6   1      357.28      324.97     11.03 o 
  -1   6   1      280.24      299.83     10.22 o 
   0   6   1       38.59       32.52      4.65 o 
   1   6   1      280.13      299.39     11.83 o 
   2   6   1      357.24      335.34     13.39 o 
   3   6   1      850.73      801.08     26.98 o 
   4   6   1       17.89       18.28      4.53 o 
   5   6   1       56.12       58.47      8.29 o 
   6   6   1        7.39      -12.06     12.39 o 
  -6   7   1       15.64        9.07      8.20 o 
  -5   7   1       11.97       14.81      6.37 o 
  -4   7   1       26.84       35.49      5.34 o 
  -3   7   1      314.38      323.98     17.63 o 
  -2   7   1      176.22      164.16     12.89 o 
  -1   7   1       67.62       71.02      7.03 o 
   0   7   1       17.54       12.31      4.38 o 
   1   7   1       67.52       60.10      6.92 o 
   2   7   1      175.93      175.43     13.34 o 
   3   7   1      314.50      321.41     26.06 o 
   4   7   1       26.91       27.88      4.87 o 
   5   7   1       11.96       23.26      6.25 o 
   6   7   1       15.65       17.20     11.78 o 
  -5   8   1       43.17       41.18      8.59 o 
  -4   8   1      102.38       95.06      8.10 o 
  -3   8   1        8.18       14.33      3.90 o 
  -2   8   1      538.99      557.66     24.69 o 
  -1   8   1       39.92       33.09      5.91 o 
   0   8   1      155.36      156.44     10.67 o 
   1   8   1       39.82       40.12      6.07 o 
   2   8   1      538.86      575.53     38.86 o 
   3   8   1        8.22       15.75      7.32 o 
   4   8   1      102.18      127.82     12.27 o 
   5   8   1       43.22       41.68     12.18 o 
  -5   9   1       17.03       12.78     12.74 o 
  -4   9   1        1.47       -0.66      5.49 o 
  -3   9   1        0.91        2.59      4.80 o 
  -2   9   1       28.68       40.31      8.27 o 
  -1   9   1       93.16       88.13      8.97 o 
   0   9   1        3.89        3.09      4.09 o 
   1   9   1       92.97       94.92      9.38 o 
   2   9   1       28.68       26.40      8.19 o 
   3   9   1        0.93       -1.49      5.31 o 
   4   9   1        1.47        7.36      5.56 o 
   5   9   1       17.07       35.32      7.83 o 
  -4  10   1       34.77       28.15     10.57 o 
  -3  10   1       65.66       49.42     10.42 o 
  -2  10   1       19.26       22.08     10.12 o 
  -1  10   1       67.62       73.32      9.04 o 
   0  10   1      829.35      839.76     24.86 o 
   1  10   1       67.64       64.10      9.66 o 
   2  10   1       19.37       24.51      8.70 o 
   3  10   1       65.76       76.13     13.02 o 
   4  10   1       34.73       33.53     10.34 o 
  -3  11   1        9.53       -5.90      9.84 o 
  -2  11   1       30.71       50.36     11.94 o 
  -1  11   1       83.65       97.00     15.44 o 
   0  11   1       74.50       84.55      9.84 o 
   1  11   1       83.68       79.30     12.24 o 
   2  11   1       30.70       21.61     10.23 o 
   3  11   1        9.54       27.22     10.78 o 
  -2  12   1       12.78       12.04     10.79 o 
  -1  12   1      112.11      124.42     18.76 o 
   0  12   1        0.89       11.20      8.21 o 
   1  12   1      112.12       95.46     14.85 o 
   2  12   1       12.79        5.83     10.10 o 
  -1  13   1        5.37       -6.13     10.22 o 
   0  13   1        2.82      -12.18     12.18 o 
   1  13   1        5.35       22.77     12.03 o 
   0   0   2      737.58      722.22     15.11 o 
   1   0   2      519.88      483.48     12.04 o 
   2   0   2     1555.72     1668.45     30.16 o 
   3   0   2       42.57       21.72      3.35 o 
   4   0   2      473.18      487.94     12.96 o 
   5   0   2        4.88        7.25      2.12 o 
   6   0   2       46.85       38.72      8.65 o 
   7   0   2       10.91       24.35     11.90 o 
  -7   1   2       12.10       19.77     11.90 o 
  -6   1   2      169.44      172.74     12.00 o 
  -5   1   2      129.27      132.55      6.49 o 
  -4   1   2       34.12       37.84      3.72 o 
  -3   1   2      919.79      894.62     18.08 o 
  -2   1   2     1975.57     1849.16     26.88 o 
  -1   1   2     5479.02     5660.88     75.91 o 
   0   1   2     6427.71     6444.55     73.90 o 
   1   1   2     5481.66     5729.14     78.95 o 
   2   1   2     1977.10     1826.50     26.06 o 
   3   1   2      919.25      867.14     18.49 o 
   4   1   2       34.04       39.31      3.43 o 
   5   1   2      129.05      143.77      7.19 o 
   6   1   2      169.39      182.13     11.38 o 
   7   1   2       12.05       26.18     12.27 o 
  -6   2   2       63.05       63.07      5.16 o 
  -5   2   2      623.75      662.92     22.95 o 
  -4   2   2      514.18      514.68     15.23 o 
  -3   2   2      551.31      581.42     12.17 o 
  -2   2   2      529.72      463.01      9.58 o 
  -1   2   2     4463.40     4273.36     48.47 o 
   0   2   2     9793.43    10435.20    128.76 o 
   1   2   2     4464.99     4251.74     52.05 o 
   2   2   2      529.24      468.25     10.33 o 
   3   2   2      550.83      570.53     14.34 o 
   4   2   2      514.22      526.70     13.42 o 
   5   2   2      623.75      696.87     21.98 o 
   6   2   2       63.11       44.32      7.26 o 
   7   2   2       16.18       29.66     14.65 o 
  -6   3   2      109.21      126.39      9.82 o 
  -5   3   2       29.15       32.90      4.48 o 
  -4   3   2       84.16       87.66      8.52 o 
  -3   3   2      404.29      432.44     15.35 o 
  -2   3   2      221.53      219.84      6.60 o 
  -1   3   2      962.13     1018.49     15.35 o 
   1   3   2      962.02      994.28     15.01 o 
   2   3   2      221.26      208.39      6.55 o 
   3   3   2      404.27      433.80     13.34 o 
   4   3   2       84.61       76.74      6.95 o 
   5   3   2       29.14       21.04      3.41 o 
   6   3   2      109.09      118.57     12.19 o 
   7   3   2       20.23        6.23     15.20 o 
  -6   4   2       29.74       32.90      5.16 o 
  -5   4   2       17.87       17.33      3.18 o 
  -4   4   2      224.56      224.03      9.13 o 
  -3   4   2      440.53      447.20     14.52 o 
  -2   4   2      195.55      177.65      6.42 o 
  -1   4   2      817.69      835.74     14.95 o 
   0   4   2     2249.08     2104.24     28.89 o 
   1   4   2      818.37      811.99     16.50 o 
   2   4   2      195.03      186.20      6.41 o 
   3   4   2      439.84      430.34     13.30 o 
   4   4   2      224.76      238.64      8.99 o 
   5   4   2       17.98       14.32      2.98 o 
   6   4   2       29.83       34.10      6.76 o 
  -6   5   2        0.42       -5.44      5.44 o 
  -5   5   2      123.26      140.19      8.63 o 
  -4   5   2       47.68       58.29      5.68 o 
  -3   5   2      782.04      764.72     23.99 o 
  -2   5   2      282.56      285.21      9.34 o 
  -1   5   2      454.49      463.39     13.95 o 
   0   5   2      507.11      519.76     12.02 o 
   1   5   2      455.47      448.41     11.16 o 
   2   5   2      282.95      271.87     10.07 o 
   3   5   2      782.14      785.38     25.22 o 
   4   5   2       47.76       46.46      6.93 o 
   5   5   2      123.05      112.43      8.33 o 
   6   5   2        0.41        6.66      5.18 o 
  -6   6   2       50.19       56.91     10.50 o 
  -5   6   2        0.63        8.04      5.86 o 
  -4   6   2       65.83       49.78      8.93 o 
  -3   6   2       16.24       19.30      3.82 o 
  -2   6   2     1199.02     1209.72     22.55 o 
  -1   6   2      264.37      302.11     10.21 o 
   0   6   2      111.26      122.16      7.26 o 
   1   6   2      264.42      288.26      9.79 o 
   2   6   2     1198.75     1184.46     41.99 o 
   3   6   2       16.24       16.79      4.91 o 
   4   6   2       65.97       55.93      5.43 o 
   5   6   2        0.63       -4.38      4.38 o 
   6   6   2       50.11       50.87     12.77 o 
  -6   7   2       10.13       44.22     23.20 o 
  -5   7   2       47.63       58.85      8.77 o 
  -4   7   2       90.57       86.22     14.37 o 
  -3   7   2      211.06      180.11     10.22 o 
  -2   7   2      242.71      234.16     12.88 o 
  -1   7   2      215.20      223.65      9.89 o 
   0   7   2      274.83      273.67     10.76 o 
   1   7   2      215.01      203.28     10.08 o 
   2   7   2      242.30      231.47     14.14 o 
   3   7   2      210.91      196.90     12.86 o 
   4   7   2       90.76       90.13      7.64 o 
   5   7   2       47.62       41.46      7.12 o 
   6   7   2       10.10        1.46     13.73 o 
  -5   8   2       14.44        9.77      7.08 o 
  -4   8   2       33.91       34.36     10.95 o 
  -3   8   2      336.14      354.04     18.60 o 
  -2   8   2      313.33      320.88     15.67 o 
  -1   8   2       13.30       11.29      4.14 o 
   0   8   2     2098.64     1992.09     39.27 o 
   1   8   2       13.43       14.59      4.95 o 
   2   8   2      313.70      302.78     15.53 o 
   3   8   2      336.26      360.43     21.48 o 
   4   8   2       33.89       45.90      8.18 o 
   5   8   2       14.48       27.30      8.42 o 
  -5   9   2        2.72       13.52     12.38 o 
  -4   9   2       60.96       55.98      9.85 o 
  -3   9   2       45.57       65.59      9.82 o 
  -2   9   2      256.15      254.60     18.22 o 
  -1   9   2      242.49      262.06     12.87 o 
   0   9   2      212.29      216.54     17.75 o 
   1   9   2      242.49      263.75     13.78 o 
   2   9   2      256.21      232.37     16.98 o 
   3   9   2       45.58       39.64      7.13 o 
   4   9   2       60.88       44.28     11.90 o 
   5   9   2        2.71       -7.10      9.53 o 
  -4  10   2        3.59        6.01      8.25 o 
  -3  10   2       65.89       50.31     10.05 o 
  -2  10   2       22.20       18.64     11.13 o 
  -1  10   2       64.66       65.10      8.80 o 
   0  10   2        4.70        5.21      5.13 o 
   1  10   2       64.58       65.33      9.81 o 
   2  10   2       22.19       17.81      7.76 o 
   3  10   2       65.82       50.73     13.98 o 
   4  10   2        3.58       -1.06     14.40 o 
  -3  11   2        3.38       -6.13      8.71 o 
  -2  11   2       31.07       38.95     12.03 o 
  -1  11   2       29.04       25.99     13.81 o 
   0  11   2       15.38       31.04      6.68 o 
   1  11   2       28.88       21.21      7.98 o 
   2  11   2       31.15       42.61     11.81 o 
   3  11   2        3.43        2.05      9.24 o 
  -2  12   2       19.50       14.77     13.32 o 
  -1  12   2        3.25        5.39     10.85 o 
   0  12   2       49.88       49.56      9.90 o 
   1  12   2        3.25        3.25      9.45 o 
   2  12   2       19.57       31.64     12.04 o 
  -1  13   2       17.92       20.73     11.79 o 
   0  13   2       25.82       38.99     12.68 o 
   1  13   2       17.94       23.38     13.15 o 
   1   0   3     2184.35     2081.02     34.82 o 
   2   0   3        1.05        2.56      2.23 o 
   3   0   3       36.96       47.35      4.59 o 
   4   0   3       31.57       29.07      3.82 o 
   5   0   3      429.99      413.66     17.39 o 
   6   0   3       14.25       22.27      4.36 o 
   7   0   3        4.08        2.22      9.10 o 
  -7   1   3        6.21        5.19      8.73 o 
  -6   1   3      153.58      129.67      8.47 o 
  -5   1   3      213.13      206.63      8.42 o 
  -4   1   3      174.28      173.79     11.41 o 
  -3   1   3      164.65      193.04      8.89 o 
  -2   1   3      744.49      696.01     14.58 o 
  -1   1   3     6007.24     5893.44     69.37 o 
   0   1   3      592.08      537.39      8.23 o 
   1   1   3     6004.99     5857.99     67.99 o 
   2   1   3      745.40      720.83     17.92 o 
   3   1   3      164.95      200.81      7.61 o 
   4   1   3      174.09      156.43      9.57 o 
   5   1   3      213.16      209.08     10.85 o 
   6   1   3      153.71      176.40     15.30 o 
   7   1   3        6.23        9.85     12.72 o 
  -7   2   3        5.65        3.36     12.18 o 
  -6   2   3        0.57        1.95      3.74 o 
  -5   2   3       27.87       36.04      3.48 o 
  -4   2   3      365.25      353.21     13.45 o 
  -3   2   3      212.76      239.10      7.17 o 
  -2   2   3     2693.31     2600.00     32.39 o 
  -1   2   3       80.42      114.83      4.46 o 
   0   2   3      152.68      112.10      5.26 o 
   1   2   3       80.41      112.75      4.30 o 
   2   2   3     2691.20     2624.02     36.02 o 
   3   2   3      212.48      240.33      9.48 o 
   4   2   3      364.78      353.38     21.33 o 
   5   2   3       27.85       28.23      5.69 o 
   6   2   3        0.55       -0.84      4.56 o 
   7   2   3        5.64       23.25     11.17 o 
  -7   3   3       65.59       62.44     21.24 o 
  -6   3   3       24.04       23.26      3.87 o 
  -5   3   3       20.79       20.42      4.64 o 
  -4   3   3       67.66       61.17      6.73 o 
  -3   3   3     1023.21     1014.64     20.29 o 
  -2   3   3      187.94      180.21      6.45 o 
  -1   3   3     1077.45     1126.75     16.61 o 
   0   3   3     3090.34     2717.79     38.94 o 
   1   3   3     1074.22     1069.10     15.86 o 
   2   3   3      187.97      187.10      5.67 o 
   3   3   3     1022.61     1040.03     22.13 o 
   4   3   3       67.62       68.50      4.66 o 
   5   3   3       20.92       32.73      3.26 o 
   6   3   3       24.04       27.34      5.39 o 
  -6   4   3       16.17       28.92      7.29 o 
  -5   4   3       30.65       34.61      4.07 o 
  -4   4   3      122.15      129.25     10.27 o 
  -3   4   3       72.06       87.01     12.18 o 
  -2   4   3      948.13     1013.61     17.84 o 
  -1   4   3     1111.09     1213.89     19.52 o 
   0   4   3      186.90      211.09      7.97 o 
   1   4   3     1111.89     1171.36     19.20 o 
   2   4   3      947.47      999.95     17.28 o 
   3   4   3       72.14       64.47      6.36 o 
   4   4   3      122.04      123.64      6.00 o 
   5   4   3       30.69       32.71      5.37 o 
   6   4   3       16.22       22.36      6.08 o 
  -6   5   3       48.77       38.73      7.03 o 
  -5   5   3       78.36       80.99     10.28 o 
  -4   5   3      261.41      268.68     13.05 o 
  -3   5   3        7.10        8.21      3.11 o 
  -2   5   3      386.32      412.18     10.73 o 
  -1   5   3       34.15       35.85      4.02 o 
   0   5   3     1273.83     1214.37     21.35 o 
   1   5   3       34.16       32.69      3.80 o 
   2   5   3      385.26      384.17     12.33 o 
   3   5   3        7.06        7.39      2.14 o 
   4   5   3      262.10      265.37     11.65 o 
   5   5   3       78.47       93.23     10.91 o 
   6   5   3       48.70       54.40      9.46 o 
  -6   6   3        9.34       -8.06      9.93 o 
  -5   6   3       64.41       73.28      8.03 o 
  -4   6   3        7.18        2.19      4.21 o 
  -3   6   3      209.94      193.81     11.30 o 
  -2   6   3      110.71      112.02      7.08 o 
  -1   6   3      330.83      366.61     12.00 o 
   0   6   3      315.83      345.59     11.53 o 
   1   6   3      331.36      359.83     14.89 o 
   2   6   3      110.69      108.13      6.99 o 
   3   6   3      210.41      188.47     10.96 o 
   4   6   3        7.18       11.37      5.18 o 
   5   6   3       64.52       65.61      5.92 o 
   6   6   3        9.34        1.28      7.64 o 
  -6   7   3        5.15       19.60     11.32 o 
  -5   7   3       86.33       78.25      8.38 o 
  -4   7   3       99.74      112.10      8.45 o 
  -3   7   3      317.50      332.02     23.24 o 
  -2   7   3      556.82      517.66     17.86 o 
  -1   7   3       50.63       46.17      6.09 o 
   0   7   3      234.10      275.69     10.96 o 
   1   7   3       50.50       60.74      5.71 o 
   2   7   3      557.21      517.55     21.77 o 
   3   7   3      317.68      298.28     17.13 o 
   4   7   3       99.50      101.72     11.59 o 
   5   7   3       86.36       94.52      9.62 o 
   6   7   3        5.13       -4.76     14.65 o 
  -5   8   3       17.69       13.99      7.54 o 
  -4   8   3        6.61        1.92      5.29 o 
  -3   8   3       20.90       12.40      5.11 o 
  -2   8   3       52.91       68.16     10.65 o 
  -1   8   3       23.11       21.48      4.82 o 
   0   8   3      107.20      113.17      7.84 o 
   1   8   3       23.12       27.79      7.17 o 
   2   8   3       52.90       60.56      9.16 o 
   3   8   3       20.92       17.32      5.76 o 
   4   8   3        6.62        3.53      6.01 o 
   5   8   3       17.68       20.52     14.46 o 
  -5   9   3       20.62       26.09     15.56 o 
  -4   9   3        8.16       10.90      6.79 o 
  -3   9   3      311.83      278.99     18.13 o 
  -2   9   3       36.85       29.57      5.40 o 
  -1   9   3      276.65      254.10     11.58 o 
   0   9   3        1.66        9.29      4.58 o 
   1   9   3      276.11      257.73     13.63 o 
   2   9   3       36.85       33.53     14.02 o 
   3   9   3      312.04      299.90     22.35 o 
   4   9   3        8.16        5.23      7.83 o 
   5   9   3       20.63       25.12      9.78 o 
  -4  10   3       25.63       36.97     11.48 o 
  -3  10   3       23.75       28.64      7.64 o 
  -2  10   3       14.20       17.74      7.39 o 
  -1  10   3      121.07      127.25     10.56 o 
   0  10   3      198.47      187.51     11.54 o 
   1  10   3      121.00      113.83     11.68 o 
   2  10   3       14.26       22.95      8.38 o 
   3  10   3       23.71       16.65      7.73 o 
   4  10   3       25.58       36.43      9.78 o 
  -3  11   3        4.08       10.38      9.21 o 
  -2  11   3       34.94       25.85     10.40 o 
  -1  11   3       62.35       43.77     11.06 o 
   0  11   3      117.12      124.04     12.55 o 
   1  11   3       62.27       51.50     10.16 o 
   2  11   3       34.93       30.01     11.69 o 
   3  11   3        4.06       -1.51      9.52 o 
  -2  12   3       10.16        2.97     10.51 o 
  -1  12   3       41.99       41.62     11.93 o 
   0  12   3        4.66        3.70      7.44 o 
   1  12   3       41.97       24.16     11.39 o 
   2  12   3       10.17        2.87      9.86 o 
  -1  13   3       34.97       34.44     19.02 o 
   0  13   3       28.22       27.31     12.43 o 
   1  13   3       34.97       21.92     12.20 o 
   0   0   4     7788.45     7380.27    133.68 o 
   1   0   4      512.82      534.13     11.40 o 
   2   0   4     1427.22     1448.14     24.34 o 
   3   0   4      152.04      147.41     11.13 o 
   4   0   4       21.07       18.09      3.83 o 
   5   0   4       58.23       50.19     12.59 o 
   6   0   4        0.43       -1.24      3.64 o 
   7   0   4        0.00       -2.23      8.46 o 
  -7   1   4       36.18       41.62      9.00 o 
  -6   1   4       16.90       15.66      3.52 o 
  -5   1   4      478.80      512.15     17.58 o 
  -4   1   4       46.73       41.65      5.03 o 
  -3   1   4      420.08      434.17     13.40 o 
  -2   1   4     1291.00     1245.82     18.88 o 
  -1   1   4    18558.45    19078.00    206.98 o 
   0   1   4     1807.20     1739.98     21.53 o 
   1   1   4    18555.02    19053.76    205.92 o 
   2   1   4     1289.41     1242.24     19.01 o 
   3   1   4      419.90      426.92     12.36 o 
   4   1   4       46.65       39.83      3.85 o 
   5   1   4      479.42      513.18     17.51 o 
   6   1   4       16.85       19.12      4.52 o 
   7   1   4       36.13       99.24     19.22 o 
  -7   2   4        7.62       12.88      9.51 o 
  -6   2   4        9.30        8.20      4.34 o 
  -5   2   4       33.07       28.44      3.89 o 
  -4   2   4      437.83      447.79     12.20 o 
  -3   2   4      124.77      115.64      5.91 o 
  -2   2   4      386.46      385.12      9.38 o 
  -1   2   4     1827.08     1835.19     22.76 o 
   0   2   4     1212.92     1211.03     18.09 o 
   1   2   4     1827.12     1784.94     26.06 o 
   2   2   4      386.45      396.43      8.76 o 
   3   2   4      124.73      112.32      5.52 o 
   4   2   4      437.78      441.79     19.07 o 
   5   2   4       33.08       20.47      3.84 o 
   6   2   4        9.30        4.65      4.26 o 
   7   2   4        7.62       13.98      8.70 o 
  -7   3   4        4.30       17.21     15.56 o 
  -6   3   4      108.06      116.19      8.32 o 
  -5   3   4      127.25      127.63      6.34 o 
  -4   3   4      661.23      677.52     21.78 o 
  -3   3   4      886.47      942.82     21.79 o 
  -2   3   4      610.59      551.72     10.03 o 
  -1   3   4      338.04      308.56      8.02 o 
   0   3   4     1352.76     1331.56     22.38 o 
   1   3   4      338.00      296.14      8.00 o 
   2   3   4      610.52      560.99     10.86 o 
   3   3   4      886.38      921.18     24.41 o 
   4   3   4      661.25      708.23     18.25 o 
   5   3   4      127.24      120.71      9.60 o 
   6   3   4      108.19      124.88     15.62 o 
  -6   4   4        8.09       22.18      7.69 o 
  -5   4   4       80.13       74.11      6.23 o 
  -4   4   4      121.33      116.81     11.04 o 
  -3   4   4      277.50      297.72     12.01 o 
  -2   4   4       25.67       30.76      3.26 o 
  -1   4   4      873.77      899.23     15.52 o 
   0   4   4      666.43      681.70     18.31 o 
   1   4   4      873.66      832.23     15.82 o 
   2   4   4       25.65       28.62      3.79 o 
   3   4   4      277.55      274.58     10.54 o 
   4   4   4      121.26      111.55      5.82 o 
   5   4   4       80.13       77.84      5.41 o 
   6   4   4        8.09       12.25      6.32 o 
  -6   5   4       26.48       41.32     14.49 o 
  -5   5   4      114.99      118.73      9.18 o 
  -4   5   4      272.22      294.37     16.81 o 
  -3   5   4      367.32      369.67     14.12 o 
  -2   5   4      192.56      206.15      7.67 o 
  -1   5   4      490.33      447.48     11.41 o 
   0   5   4       34.02       36.48      4.60 o 
   1   5   4      488.58      450.91     11.86 o 
   2   5   4      192.78      177.50      8.03 o 
   3   5   4      367.64      377.79     13.45 o 
   4   5   4      271.74      287.19     12.34 o 
   5   5   4      115.05      127.09      8.50 o 
   6   5   4       26.45       23.97      7.19 o 
  -6   6   4       25.44       14.84      7.25 o 
  -5   6   4       89.43      103.46      9.41 o 
  -4   6   4       19.56       15.65      3.21 o 
  -3   6   4        5.79        4.59      3.24 o 
  -2   6   4       65.91       68.94      6.09 o 
  -1   6   4      402.28      439.43     13.17 o 
   0   6   4       55.32       70.47      6.54 o 
   1   6   4      402.25      436.26     12.43 o 
   2   6   4       65.97       55.99      5.21 o 
   3   6   4        5.79        8.39      3.35 o 
   4   6   4       19.54       25.29      4.10 o 
   5   6   4       89.45       94.65      7.71 o 
   6   6   4       25.45       25.59     10.67 o 
  -6   7   4        7.00        0.55     13.37 o 
  -5   7   4      102.87       95.32      9.09 o 
  -4   7   4       54.37       65.07      8.71 o 
  -3   7   4      935.12     1007.78     34.49 o 
  -2   7   4      638.97      633.77     20.24 o 
  -1   7   4      432.65      438.15     13.95 o 
   0   7   4      229.41      233.57     10.12 o 
   1   7   4      432.88      430.53     14.11 o 
   2   7   4      639.03      650.86     31.53 o 
   3   7   4      935.78      939.82     33.78 o 
   4   7   4       54.33       56.57      7.77 o 
   5   7   4      102.73      142.38     11.16 o 
   6   7   4        6.96        8.03     11.71 o 
  -5   8   4        0.37       -0.11      6.42 o 
  -4   8   4       40.60       34.45      5.05 o 
  -3   8   4       26.02       35.53      6.21 o 
  -2   8   4        7.22        3.47      3.83 o 
  -1   8   4      115.03      120.94      8.18 o 
   0   8   4      108.21      121.79      8.07 o 
   1   8   4      114.97      113.14      7.62 o 
   2   8   4        7.22        2.01      5.26 o 
   3   8   4       26.04       29.15      5.62 o 
   4   8   4       40.61       42.37     18.77 o 
   5   8   4        0.37       11.22      8.05 o 
  -5   9   4        2.00        4.94     10.07 o 
  -4   9   4       28.77       20.59      8.48 o 
  -3   9   4        1.40        0.19      5.00 o 
  -2   9   4      127.27      122.02     11.00 o 
  -1   9   4      247.88      226.90     11.06 o 
   0   9   4      718.30      746.95     20.54 o 
   1   9   4      247.85      221.70     14.28 o 
   2   9   4      127.70      136.11     12.68 o 
   3   9   4        1.40       -4.64      5.56 o 
   4   9   4       28.76       19.68     16.57 o 
   5   9   4        2.00        8.16     15.29 o 
  -4  10   4        1.12       -2.38      8.30 o 
  -3  10   4       17.39        7.26      7.32 o 
  -2  10   4       84.48       85.77     12.62 o 
  -1  10   4       10.19       19.30      6.34 o 
   0  10   4       51.67       46.36      7.31 o 
   1  10   4       10.19        3.05      5.66 o 
   2  10   4       84.47       90.20     17.24 o 
   3  10   4       17.41        9.51      7.56 o 
   4  10   4        1.11       -4.79     11.53 o 
  -3  11   4       39.25       35.56     10.69 o 
  -2  11   4       41.79       36.79     12.31 o 
  -1  11   4       26.69       33.84      8.63 o 
   0  11   4       30.39       46.49      8.33 o 
   1  11   4       26.64       24.32      7.83 o 
   2  11   4       41.83       45.29     17.97 o 
   3  11   4       39.26       42.21     12.49 o 
  -2  12   4        1.98        0.57     11.11 o 
  -1  12   4       16.16       21.63     14.58 o 
   0  12   4        0.26       -4.78      8.09 o 
   1  12   4       16.15       17.04      9.54 o 
   2  12   4        1.98       12.17     11.36 o 
  -1  13   4       21.37       14.83     23.44 o 
   0  13   4        6.49       20.18     15.12 o 
   1  13   4       21.28       36.98     20.51 o 
   1   0   5     1405.13     1373.14     19.80 o 
   2   0   5       82.97      103.32      5.60 o 
   3   0   5       33.22       39.75      4.97 o 
   4   0   5        3.63        8.13      5.28 o 
   5   0   5       59.33       51.57      6.15 o 
   6   0   5       29.88       27.08      9.96 o 
   7   0   5        9.72        9.37     10.62 o 
  -7   1   5       57.65      110.80     18.68 o 
  -6   1   5       18.82       13.77      4.89 o 
  -5   1   5      124.62      114.37      8.39 o 
  -4   1   5      247.58      260.16     13.03 o 
  -3   1   5       80.94      100.48      7.43 o 
  -2   1   5      267.55      223.95      8.90 o 
  -1   1   5     1279.43     1268.29     18.68 o 
   0   1   5      963.46      960.96     13.05 o 
   1   1   5     1278.02     1276.33     17.32 o 
   2   1   5      266.73      214.43     11.29 o 
   3   1   5       81.18       93.89      7.11 o 
   4   1   5      247.92      237.05     10.11 o 
   5   1   5      124.36      125.25     10.92 o 
   6   1   5       18.73       20.32      4.39 o 
   7   1   5       57.63      101.99     19.59 o 
  -7   2   5        8.82       14.02     11.07 o 
  -6   2   5       30.40       33.41      4.79 o 
  -5   2   5       97.69       90.27      7.59 o 
  -4   2   5      121.59      121.88      5.57 o 
  -3   2   5      133.65      145.19      9.35 o 
  -2   2   5      565.32      550.36     14.25 o 
  -1   2   5     2433.89     2620.09     33.50 o 
   0   2   5     1190.22     1199.49     16.68 o 
   1   2   5     2432.99     2573.35     30.48 o 
   2   2   5      564.82      527.54     10.08 o 
   3   2   5      133.63      150.99      9.95 o 
   4   2   5      121.73      105.07      8.43 o 
   5   2   5       97.70       86.10     10.78 o 
   6   2   5       30.44       31.16      5.67 o 
   7   2   5        8.81        0.86      9.48 o 
  -7   3   5       11.50       28.20     20.14 o 
  -6   3   5       10.74        7.59      5.50 o 
  -5   3   5      318.26      346.60     11.79 o 
  -4   3   5      341.06      335.72     10.82 o 
  -3   3   5       51.32       46.29      4.81 o 
  -2   3   5      252.43      273.31      8.84 o 
  -1   3   5     1915.73     1853.36     26.02 o 
   0   3   5     2813.72     2582.86     38.04 o 
   1   3   5     1912.88     1801.00     25.48 o 
   2   3   5      252.43      258.27      7.61 o 
   3   3   5       51.03       57.41      3.93 o 
   4   3   5      341.11      327.21     11.01 o 
   5   3   5      318.55      348.32     18.88 o 
   6   3   5       10.74       12.87      5.06 o 
  -6   4   5       11.31        9.90      4.58 o 
  -5   4   5       81.89       83.57      7.65 o 
  -4   4   5      235.77      249.39     11.30 o 
  -3   4   5      214.93      226.45      9.24 o 
  -2   4   5      122.09      134.75      5.52 o 
  -1   4   5      414.45      470.70     10.64 o 
   0   4   5       35.24       56.11      5.14 o 
   1   4   5      414.26      439.31     11.50 o 
   2   4   5      121.93      115.86      5.08 o 
   3   4   5      214.91      213.57      9.00 o 
   4   4   5      235.95      239.48      9.31 o 
   5   4   5       81.83       86.95      6.99 o 
   6   4   5       11.30       11.59      6.01 o 
  -6   5   5       43.78       45.83      8.63 o 
  -5   5   5       14.29       15.45      5.19 o 
  -4   5   5      507.72      518.01     17.48 o 
  -3   5   5      368.15      400.28     13.42 o 
  -2   5   5     1174.29     1228.42     23.30 o 
  -1   5   5      345.11      378.96     12.75 o 
   0   5   5      216.62      223.62      8.53 o 
   1   5   5      345.34      364.62     10.58 o 
   2   5   5     1173.66     1201.87     23.80 o 
   3   5   5      368.17      392.72     13.94 o 
   4   5   5      508.09      497.80     15.96 o 
   5   5   5       14.20       29.60      6.09 o 
   6   5   5       43.93       49.08     13.64 o 
  -6   6   5        6.63        8.10      7.07 o 
  -5   6   5       11.41        8.63      5.73 o 
  -4   6   5      167.18      141.08     13.80 o 
  -3   6   5       85.11       68.41      6.21 o 
  -2   6   5       42.89       48.27      6.11 o 
  -1   6   5       87.98       87.63      6.97 o 
   0   6   5      156.20      143.78      8.44 o 
   1   6   5       88.21       88.13      7.16 o 
   2   6   5       42.91       43.85      5.66 o 
   3   6   5       85.16       78.78      6.89 o 
   4   6   5      167.15      177.49     14.70 o 
   5   6   5       11.44       13.65      4.26 o 
   6   6   5        6.63       -7.18      7.18 o 
  -5   7   5        2.81        9.14      5.04 o 
  -4   7   5      105.84      101.86      7.57 o 
  -3   7   5      100.83      100.54      9.67 o 
  -2   7   5       32.72       55.07      6.46 o 
  -1   7   5      526.37      522.84     17.59 o 
   0   7   5      149.89      145.31     10.75 o 
   1   7   5      525.62      492.70     15.44 o 
   2   7   5       32.76       43.25      7.20 o 
   3   7   5      100.80      114.14     10.52 o 
   4   7   5      106.15       86.30     11.55 o 
   5   7   5        2.78        1.48      5.56 o 
   6   7   5       29.02       19.36     41.10 o 
  -5   8   5        3.30        4.31      5.58 o 
  -4   8   5       18.28       22.53      5.13 o 
  -3   8   5       87.99       81.00      8.99 o 
  -2   8   5       48.15       44.55      7.27 o 
  -1   8   5       52.81       52.63      6.42 o 
   0   8   5       10.47       10.58      4.30 o 
   1   8   5       52.88       57.10      6.35 o 
   2   8   5       48.19       66.72     12.10 o 
   3   8   5       87.94       76.06      8.33 o 
   4   8   5       18.28        7.38     12.82 o 
   5   8   5        3.31        2.82     14.56 o 
  -5   9   5       78.10       65.00     19.59 o 
  -4   9   5        9.27        5.95      6.47 o 
  -3   9   5       79.68       82.74     26.75 o 
  -2   9   5       12.94       27.07      4.95 o 
  -1   9   5      547.64      568.77     17.76 o 
   0   9   5       12.78       20.65      5.22 o 
   1   9   5      547.45      531.12     20.20 o 
   2   9   5       12.94       18.18      6.98 o 
   3   9   5       79.72       72.14      9.05 o 
   4   9   5        9.27        9.89      9.48 o 
   5   9   5       78.02      101.59     14.43 o 
  -4  10   5        2.42       11.63      7.47 o 
  -3  10   5       66.90       59.02     12.58 o 
  -2  10   5       61.32       47.45      9.23 o 
  -1  10   5       32.75       33.62      6.46 o 
   0  10   5       47.63       44.40      6.66 o 
   1  10   5       32.78       30.40      9.04 o 
   2  10   5       61.37       44.21     14.43 o 
   3  10   5       66.91       76.11     16.83 o 
   4  10   5        2.42       17.85     11.66 o 
  -3  11   5       15.07       24.55      9.20 o 
  -2  11   5      123.47      100.00     16.18 o 
  -1  11   5       74.76       82.27     12.29 o 
   0  11   5       50.01       49.21      8.94 o 
   1  11   5       74.64       75.73     11.59 o 
   2  11   5      123.50      120.39     19.49 o 
   3  11   5       15.03       12.52      9.87 o 
  -2  12   5       24.78        8.52     10.04 o 
  -1  12   5       19.22       27.65     12.69 o 
   0  12   5        2.67        6.78      8.26 o 
   1  12   5       19.16       17.94      9.26 o 
   2  12   5       24.78       28.79     12.43 o 
  -1  13   5       27.90      -18.49     18.49 o 
   0  13   5       32.56       26.84     15.57 o 
   1  13   5       27.94       21.55     15.11 o 
   0   0   6    13492.60    13185.53    235.50 o 
   1   0   6    10844.31    10587.95    122.70 o 
   2   0   6     2385.42     2546.58     40.04 o 
   3   0   6        0.33       -2.35      2.35 o 
   4   0   6       48.54       38.91      4.84 o 
   5   0   6      106.84       84.15      7.62 o 
   6   0   6        5.18       12.39      7.96 o 
   7   0   6        2.00       21.24      9.64 o 
  -7   1   6       26.72       21.80     11.69 o 
  -6   1   6       82.81       79.51      8.99 o 
  -5   1   6      137.28      142.16     12.40 o 
  -4   1   6      200.35      175.29     10.94 o 
  -3   1   6     1366.73     1404.66     33.40 o 
  -2   1   6      537.29      527.65     12.30 o 
  -1   1   6      960.12      954.37     15.70 o 
   0   1   6     3553.14     3215.26     34.95 o 
   1   1   6      960.54      941.28     14.35 o 
   2   1   6      538.12      553.83     11.40 o 
   3   1   6     1365.54     1380.67     32.84 o 
   4   1   6      200.34      193.65     11.67 o 
   5   1   6      137.41      110.98      6.95 o 
   6   1   6       82.75      103.93     11.81 o 
   7   1   6       26.74       29.52     19.87 o 
  -7   2   6       23.91        0.18     20.14 o 
  -6   2   6        2.78        0.41      5.06 o 
  -5   2   6       59.20       55.77      6.20 o 
  -4   2   6       98.55      120.20     11.12 o 
  -3   2   6      394.00      426.22     11.16 o 
  -2   2   6     3221.55     3304.63     42.09 o 
  -1   2   6      220.90      214.56      6.70 o 
   0   2   6        1.18        2.38      1.83 o 
   1   2   6      221.73      211.48      5.72 o 
   2   2   6     3222.03     3349.73     37.68 o 
   3   2   6      393.92      407.56     13.24 o 
   4   2   6       98.47      107.56      8.62 o 
   5   2   6       59.17       57.31      5.88 o 
   6   2   6        2.76        8.10      4.22 o 
   7   2   6       23.91       35.89     16.48 o 
  -6   3   6       49.80       54.04      6.55 o 
  -5   3   6       37.29       28.47      4.22 o 
  -4   3   6      289.17      292.63     13.46 o 
  -3   3   6       19.96       11.78      2.16 o 
  -2   3   6     1228.12     1246.09     18.87 o 
  -1   3   6      196.58      191.75      6.89 o 
   0   3   6     2048.20     1932.58     27.29 o 
   1   3   6      196.56      209.06      9.21 o 
   2   3   6     1227.72     1269.15     22.04 o 
   3   3   6       19.95       20.11      4.13 o 
   4   3   6      289.08      274.49     11.28 o 
   5   3   6       37.31       38.58      5.77 o 
   6   3   6       49.66       58.52     11.46 o 
  -6   4   6       47.42       61.02     11.96 o 
  -5   4   6       46.29       53.38      7.09 o 
  -4   4   6       38.33       27.36      4.26 o 
  -3   4   6      204.87      188.21      9.45 o 
  -2   4   6      576.73      568.06     11.85 o 
  -1   4   6     2107.76     2161.02     31.15 o 
   0   4   6       39.92       54.22      4.93 o 
   1   4   6     2105.55     2098.30     30.37 o 
   2   4   6      576.13      518.33     14.24 o 
   3   4   6      205.40      175.49      7.13 o 
   4   4   6       38.46       29.50      3.38 o 
   5   4   6       46.49       53.64     13.59 o 
   6   4   6       47.39       56.55      8.94 o 
  -6   5   6       10.27        0.10      6.66 o 
  -5   5   6       42.19       42.33      5.47 o 
  -4   5   6      115.41      123.39      8.46 o 
  -3   5   6      145.62      136.59      7.48 o 
  -2   5   6      106.49      119.61      6.32 o 
  -1   5   6     1083.02     1129.20     19.69 o 
   0   5   6      656.13      783.22     19.86 o 
   1   5   6     1082.26     1087.03     20.68 o 
   2   5   6      106.71       93.26      5.54 o 
   3   5   6      145.80      132.27      7.36 o 
   4   5   6      115.51      119.90      8.29 o 
   5   5   6       42.21       48.19      5.64 o 
   6   5   6       10.31        4.65      8.18 o 
  -6   6   6       12.29       15.27      7.78 o 
  -5   6   6        2.68       -1.82      9.84 o 
  -4   6   6      450.23      476.21     26.10 o 
  -3   6   6       71.19       61.16      7.63 o 
  -2   6   6      432.74      438.27     14.57 o 
  -1   6   6     1284.24     1373.77     26.48 o 
   0   6   6        2.18        6.02      3.52 o 
   1   6   6     1284.28     1297.85     25.62 o 
   2   6   6      433.09      430.32     14.74 o 
   3   6   6       71.17       53.73      6.77 o 
   4   6   6      450.03      481.65     17.95 o 
   5   6   6        2.68        2.86      4.11 o 
   6   6   6       12.33       -0.54      7.56 o 
  -5   7   6       76.66       77.92      8.69 o 
  -4   7   6      111.21       89.81      7.58 o 
  -3   7   6        4.70        3.27      4.09 o 
  -2   7   6        3.93        8.39      4.23 o 
  -1   7   6      713.04      729.63     18.89 o 
   0   7   6       22.20       23.48      4.71 o 
   1   7   6      713.65      754.26     20.02 o 
   2   7   6        3.88       -0.70      3.09 o 
   3   7   6        4.73        7.42      3.95 o 
   4   7   6      111.40       94.77      8.23 o 
   5   7   6       76.54       77.56      9.89 o 
   6   7   6        3.38       36.98     19.59 o 
  -5   8   6        0.90       -2.83      5.87 o 
  -4   8   6       12.94       25.20      6.06 o 
  -3   8   6      114.85       98.65     11.67 o 
  -2   8   6      240.32      225.32     13.97 o 
  -1   8   6      691.00      713.87     19.59 o 
   0   8   6        4.30        7.13      3.53 o 
   1   8   6      691.20      694.61     24.38 o 
   2   8   6      240.30      223.19     11.41 o 
   3   8   6      114.70       91.57     17.30 o 
   4   8   6       12.88       15.47      6.21 o 
   5   8   6        0.90       -7.79     13.27 o 
  -5   9   6        1.15       21.97     12.82 o 
  -4   9   6       71.88       83.90     11.91 o 
  -3   9   6       14.65       10.89      6.45 o 
  -2   9   6      343.78      374.97     26.46 o 
  -1   9   6       11.04        3.84      4.32 o 
   0   9   6       26.94       23.81      5.39 o 
   1   9   6       11.04       10.54      4.61 o 
   2   9   6      343.68      369.79     21.03 o 
   3   9   6       14.64       19.76      6.76 o 
   4   9   6       71.82       62.70     12.05 o 
   5   9   6        1.15       29.37     10.10 o 
  -4  10   6       12.17       15.16      8.97 o 
  -3  10   6       16.99       24.49      8.65 o 
  -2  10   6       28.79       23.44      8.19 o 
  -1  10   6      112.22      110.48     10.16 o 
   0  10   6       51.46       38.35      6.05 o 
   1  10   6      112.34      108.29     12.74 o 
   2  10   6       28.87       31.30     10.72 o 
   3  10   6       16.93       32.53     20.14 o 
   4  10   6       12.13        1.86      9.68 o 
  -3  11   6       21.47       12.88     10.54 o 
  -2  11   6        6.19       12.50      8.42 o 
  -1  11   6       62.81       78.12     10.40 o 
   0  11   6       14.05        9.81      6.36 o 
   1  11   6       62.73       97.90     13.18 o 
   2  11   6        6.21       16.34     10.46 o 
   3  11   6       21.60       15.43     10.47 o 
  -2  12   6        1.92        4.34      9.75 o 
  -1  12   6       16.62       12.94     11.14 o 
   0  12   6       46.18       55.36     10.97 o 
   1  12   6       16.61       12.12      8.60 o 
   2  12   6        1.92        0.62     10.52 o 
  -1  13   6        5.69       24.53     20.51 o 
   0  13   6        3.35       -4.82     12.05 o 
   1  13   6        5.70      -17.03     17.03 o 
   1   0   7     1773.97     1722.03     24.74 o 
   2   0   7      817.17      828.51     17.90 o 
   3   0   7      637.98      630.89     19.78 o 
   4   0   7      212.50      209.37     12.35 o 
   5   0   7      101.77      103.79      7.89 o 
   6   0   7        3.00        5.29      7.30 o 
   7   0   7      101.24       93.93     26.00 o 
  -7   1   7       14.38        5.12     11.55 o 
  -6   1   7       18.69        7.72      5.27 o 
  -5   1   7       11.79        3.96      5.25 o 
  -4   1   7      379.90      386.59     19.82 o 
  -3   1   7      248.88      253.46     11.65 o 
  -2   1   7      220.04      231.16      6.09 o 
  -1   1   7     1388.12     1279.12     19.97 o 
   0   1   7       45.66       42.61      3.29 o 
   1   1   7     1387.02     1333.76     19.05 o 
   2   1   7      220.70      226.03      6.24 o 
   3   1   7      248.54      244.21     17.08 o 
   4   1   7      379.47      376.07     30.78 o 
   5   1   7       11.79       15.91      6.81 o 
   6   1   7       18.72        3.50      6.15 o 
   7   1   7       14.37        4.03     17.39 o 
  -7   2   7        5.65      -13.00     13.00 o 
  -6   2   7       49.43       42.46      6.86 o 
  -5   2   7      154.72      155.35     19.14 o 
  -4   2   7      237.19      233.02     14.48 o 
  -3   2   7      170.65      166.82      8.24 o 
  -2   2   7     1059.36     1054.14     17.79 o 
  -1   2   7     3095.48     2960.53     38.10 o 
   0   2   7      525.49      489.18      9.68 o 
   1   2   7     3092.81     2967.40     33.49 o 
   2   2   7     1058.23     1043.84     16.72 o 
   3   2   7      171.16      183.26      7.92 o 
   4   2   7      237.81      223.31     10.67 o 
   5   2   7      154.90      146.46     13.73 o 
   6   2   7       49.27       53.99      7.06 o 
   7   2   7        5.63       -1.65     17.03 o 
  -6   3   7        3.08       -4.28      5.27 o 
  -5   3   7        6.16        4.54      2.96 o 
  -4   3   7       12.15       17.31      3.19 o 
  -3   3   7      531.85      541.04     13.47 o 
  -2   3   7      522.97      595.00     11.09 o 
  -1   3   7      800.96      781.29     14.91 o 
   0   3   7     1219.11     1105.06     18.33 o 
   1   3   7      799.65      780.16     13.32 o 
   2   3   7      522.91      583.75     12.18 o 
   3   3   7      530.97      521.61     18.26 o 
   4   3   7       12.15       17.18      4.02 o 
   5   3   7        6.20        4.33      5.54 o 
   6   3   7        3.08       10.09      5.23 o 
  -6   4   7       36.26       35.47     10.27 o 
  -5   4   7      185.44      161.93      9.38 o 
  -4   4   7       80.30       84.39      8.39 o 
  -3   4   7      190.41      188.55     10.54 o 
  -2   4   7     1004.59     1020.55     20.29 o 
  -1   4   7     1040.23     1058.79     20.63 o 
   0   4   7       34.50       66.79      5.69 o 
   1   4   7     1039.16     1014.03     18.12 o 
   2   4   7     1004.86     1031.00     22.49 o 
   3   4   7      190.79      182.05      6.96 o 
   4   4   7       80.07       71.74      4.88 o 
   5   4   7      185.72      189.70     14.01 o 
   6   4   7       36.27       32.13     10.85 o 
  -6   5   7       10.57        9.03      6.97 o 
  -5   5   7       11.56        4.42      4.39 o 
  -4   5   7      275.20      261.96     12.76 o 
  -3   5   7      101.85       95.75      7.29 o 
  -2   5   7       48.32       46.09      4.64 o 
  -1   5   7      337.78      340.26      9.91 o 
   0   5   7      171.22      168.64      8.29 o 
   1   5   7      337.94      324.38     10.97 o 
   2   5   7       48.61       36.60      3.66 o 
   3   5   7      101.75       84.64      5.05 o 
   4   5   7      275.65      262.82     15.20 o 
   5   5   7       11.54        5.81      4.36 o 
   6   5   7       10.52        9.08      7.18 o 
  -6   6   7        3.41        5.06      7.05 o 
  -5   6   7        2.06        3.58      7.96 o 
  -4   6   7       80.09       77.97      8.21 o 
  -3   6   7      331.24      357.36     16.71 o 
  -2   6   7      221.22      216.47     10.43 o 
  -1   6   7      614.92      608.65     15.52 o 
   0   6   7       21.84       22.84      4.12 o 
   1   6   7      614.41      597.06     15.87 o 
   2   6   7      221.20      211.85      9.65 o 
   3   6   7      330.96      337.33     16.84 o 
   4   6   7       80.10       75.51      5.90 o 
   5   6   7        2.10        4.39      4.39 o 
   6   6   7        3.41        2.01     13.18 o 
  -5   7   7       49.13       33.48      7.89 o 
  -4   7   7       58.03       62.17     12.24 o 
  -3   7   7       16.68       18.19      4.91 o 
  -2   7   7      148.35      153.08      9.18 o 
  -1   7   7      194.86      217.69     10.18 o 
   0   7   7      161.58      175.56      9.89 o 
   1   7   7      194.74      204.05     13.02 o 
   2   7   7      148.33      137.03      9.20 o 
   3   7   7       16.64       10.47      7.04 o 
   4   7   7       58.14       55.84      7.51 o 
   5   7   7       49.13       72.21     11.11 o 
  -5   8   7       20.51       22.23     10.44 o 
  -4   8   7      199.73      175.70     15.46 o 
  -3   8   7       10.99       23.78      6.90 o 
  -2   8   7      275.55      298.21     14.24 o 
  -1   8   7      260.04      268.98     11.63 o 
   0   8   7       14.37        9.58      4.00 o 
   1   8   7      260.43      251.05     13.69 o 
   2   8   7      275.64      275.38     13.18 o 
   3   8   7       10.95       16.97      5.40 o 
   4   8   7      199.73      223.64     15.42 o 
   5   8   7       20.55       45.96     15.29 o 
  -5   9   7       14.50       27.65     13.18 o 
  -4   9   7       11.39       19.47      7.31 o 
  -3   9   7       13.59        4.57      9.75 o 
  -2   9   7       17.53       19.04      5.11 o 
  -1   9   7       45.67       57.03      7.74 o 
   0   9   7       60.82       72.78      7.63 o 
   1   9   7       45.54       48.22      6.55 o 
   2   9   7       17.53       19.38      6.88 o 
   3   9   7       13.66        2.28     12.18 o 
   4   9   7       11.39       24.56     11.26 o 
   5   9   7       14.45       40.10     15.56 o 
  -4  10   7       34.38       41.09      9.56 o 
  -3  10   7       13.56        8.54      8.10 o 
  -2  10   7      120.61      132.26     15.20 o 
  -1  10   7      106.41      118.09     10.17 o 
   0  10   7       36.17       23.76      7.77 o 
   1  10   7      106.55       94.61     15.06 o 
   2  10   7      120.68      111.65     15.04 o 
   3  10   7       13.55       17.09      9.27 o 
   4  10   7       34.32       41.52     10.82 o 
  -3  11   7       16.35       18.31     11.48 o 
  -2  11   7      129.36      139.93     15.25 o 
  -1  11   7        5.08       10.35      6.76 o 
   0  11   7       13.59        4.61      6.15 o 
   1  11   7        5.09        9.47      7.39 o 
   2  11   7      129.22      132.03     17.86 o 
   3  11   7       16.33       17.45     10.29 o 
  -2  12   7       20.44       29.02     11.86 o 
  -1  12   7       11.62       -9.87     11.13 o 
   0  12   7        0.43       -0.29      9.72 o 
   1  12   7       11.64       18.43      9.38 o 
   2  12   7       20.44       45.57     13.05 o 
  -1  13   7       12.83      -19.22     19.22 o 
   0  13   7        6.12       -6.77     19.77 o 
   1  13   7       12.84        7.69     17.39 o 
   0   0   8      161.23      164.47      9.57 o 
   1   0   8        5.40        4.99      2.23 o 
   2   0   8     4493.90     4635.85     52.09 o 
   3   0   8      902.65      914.25     25.73 o 
   4   0   8      767.04      818.11     29.60 o 
   5   0   8        6.77        2.67      3.71 o 
   6   0   8       88.42       89.46      9.52 o 
  -6   1   8       13.05        7.31      6.69 o 
  -5   1   8       26.22       35.02      4.89 o 
  -4   1   8       41.65       41.76      6.82 o 
  -3   1   8      135.61      147.95      8.98 o 
  -2   1   8     2226.81     2280.60     29.84 o 
  -1   1   8       30.61       24.64      3.24 o 
   0   1   8      232.29      181.12      5.52 o 
   1   1   8       30.60       24.51      2.59 o 
   2   1   8     2226.81     2291.32     26.78 o 
   3   1   8      135.62      130.66      8.57 o 
   4   1   8       41.62       41.13      5.49 o 
   5   1   8       26.20       29.25      4.37 o 
   6   1   8       13.05        8.53      7.42 o 
  -6   2   8        5.37        4.34     12.18 o 
  -5   2   8      132.96      120.13      9.79 o 
  -4   2   8      481.19      485.32     21.76 o 
  -3   2   8      375.85      366.77     11.04 o 
  -2   2   8     3727.00     3862.04     49.25 o 
  -1   2   8     2255.57     2225.20     30.63 o 
   0   2   8        8.18       13.01      2.34 o 
   1   2   8     2251.30     2225.01     26.69 o 
   2   2   8     3724.94     3914.69     44.23 o 
   3   2   8      376.31      371.43     12.20 o 
   4   2   8      481.73      501.57     17.94 o 
   5   2   8      133.16      119.26      8.85 o 
   6   2   8        5.34       15.09      5.91 o 
  -6   3   8        7.65       13.80      7.92 o 
  -5   3   8       36.28       37.33      7.38 o 
  -4   3   8       85.96       80.11     10.47 o 
  -3   3   8      173.22      192.66      7.59 o 
  -2   3   8      266.40      256.13      8.25 o 
  -1   3   8      301.19      301.91      8.86 o 
   0   3   8      676.05      816.40     15.23 o 
   1   3   8      301.15      306.38      7.73 o 
   2   3   8      266.62      248.25      7.72 o 
   3   3   8      173.25      167.13      9.12 o 
   4   3   8       85.98       72.03      7.31 o 
   5   3   8       36.28       34.84      6.78 o 
   6   3   8        7.65        7.69      5.14 o 
  -6   4   8       15.30        4.02      5.72 o 
  -5   4   8       72.38       52.42      5.94 o 
  -4   4   8      157.36      147.21      9.14 o 
  -3   4   8      662.97      666.23     17.05 o 
  -2   4   8      255.02      271.81      9.58 o 
  -1   4   8     1527.40     1499.18     30.23 o 
   0   4   8      970.00     1069.03     19.15 o 
   1   4   8     1528.12     1478.12     32.29 o 
   2   4   8      254.32      258.72     11.19 o 
   3   4   8      662.47      638.06     16.47 o 
   4   4   8      157.56      145.84      7.07 o 
   5   4   8       72.16       64.18      9.69 o 
   6   4   8       15.23       14.41     13.27 o 
  -6   5   8       18.05        6.73      9.79 o 
  -5   5   8       14.31        7.64      5.17 o 
  -4   5   8       19.46       12.24      3.61 o 
  -3   5   8       62.30       56.56      5.55 o 
  -2   5   8      327.33      337.75     11.21 o 
  -1   5   8      633.78      643.17     16.13 o 
   0   5   8      847.68      882.76     20.21 o 
   1   5   8      634.10      637.93     16.70 o 
   2   5   8      327.26      322.63     11.74 o 
   3   5   8       62.21       45.26      4.17 o 
   4   5   8       19.46       18.39      3.74 o 
   5   5   8       14.29       17.54      5.64 o 
   6   5   8       18.05       18.85      8.96 o 
  -5   6   8        1.42        6.44      6.19 o 
  -4   6   8      146.07      178.68     11.20 o 
  -3   6   8       47.43       73.29     12.18 o 
  -2   6   8      953.99      952.93     22.52 o 
  -1   6   8      145.68      146.64      7.79 o 
   0   6   8       11.78        2.17      4.07 o 
   1   6   8      145.69      160.43      7.93 o 
   2   6   8      953.92      958.09     25.03 o 
   3   6   8       47.45       57.96      4.31 o 
   4   6   8      146.38      147.20      8.54 o 
   5   6   8        1.42        9.10      5.60 o 
   6   6   8       38.76       44.13     12.45 o 
  -5   7   8        0.53       -0.46      7.85 o 
  -4   7   8       23.81       31.47     10.74 o 
  -3   7   8      103.49       84.49      9.36 o 
  -2   7   8       32.51       36.12      5.15 o 
  -1   7   8       24.61       22.03      4.27 o 
   0   7   8       57.05       69.70      7.38 o 
   1   7   8       24.63       30.32      7.81 o 
   2   7   8       32.56       21.34      5.37 o 
   3   7   8      103.54       99.41      6.80 o 
   4   7   8       23.83       28.42      5.77 o 
   5   7   8        0.53        5.78      5.52 o 
  -5   8   8       36.85       36.00      8.24 o 
  -4   8   8       82.82       94.82     11.70 o 
  -3   8   8       21.04       20.04      6.10 o 
  -2   8   8      538.76      549.15     20.69 o 
  -1   8   8      397.65      422.87     14.71 o 
   0   8   8      130.10      116.06      8.06 o 
   1   8   8      398.16      428.07     30.20 o 
   2   8   8      539.18      558.28     20.63 o 
   3   8   8       20.98       19.48     13.91 o 
   4   8   8       82.72       93.99     10.03 o 
   5   8   8       36.76       52.36      9.39 o 
  -5   9   8        1.34      -10.62     11.35 o 
  -4   9   8       22.14       19.48      8.05 o 
  -3   9   8        0.22       -0.87      5.89 o 
  -2   9   8       23.67       16.68      5.70 o 
  -1   9   8      197.93      222.03     12.30 o 
   0   9   8      217.18      219.24     11.28 o 
   1   9   8      197.86      189.70     17.16 o 
   2   9   8       23.65       13.86      4.91 o 
   3   9   8        0.22        3.18     14.56 o 
   4   9   8       22.17       22.47     11.00 o 
   5   9   8        1.34       10.80     15.56 o 
  -4  10   8       21.13        7.83     13.27 o 
  -3  10   8       72.79       76.90     18.69 o 
  -2  10   8        0.95       17.84      6.61 o 
  -1  10   8       79.88       94.26      9.87 o 
   0  10   8       24.21       23.54      6.15 o 
   1  10   8       79.95       84.56      9.20 o 
   2  10   8        0.98        8.75     10.03 o 
   3  10   8       72.80       69.39     15.34 o 
   4  10   8       21.10       35.80     11.76 o 
  -3  11   8       36.96       42.23     11.41 o 
  -2  11   8       15.01       20.75      8.52 o 
  -1  11   8        4.18        8.84      7.15 o 
   0  11   8        9.41        5.07      6.31 o 
   1  11   8        4.17        7.12      8.15 o 
   2  11   8       15.01       19.16     10.91 o 
   3  11   8       36.95       48.69     10.25 o 
  -2  12   8       37.45       20.57     11.13 o 
  -1  12   8       30.12       15.93      9.93 o 
   0  12   8       50.78       33.97     11.63 o 
   1  12   8       30.12       34.59     10.28 o 
   2  12   8       37.38       12.08     17.94 o 
   1  13   8        5.90      -11.53     15.20 o 
   1   0   9      284.17      246.46      6.99 o 
   2   0   9      222.60      243.86      6.81 o 
   3   0   9       38.04       26.81      5.42 o 
   4   0   9      141.96      134.95     17.22 o 
   5   0   9      141.78      146.45     11.62 o 
   6   0   9       10.47        8.76      6.92 o 
  -6   1   9        7.56       -6.46      8.88 o 
  -5   1   9       44.52       36.76      5.31 o 
  -4   1   9      123.78      143.29     13.27 o 
  -3   1   9       52.92       58.65      7.59 o 
  -2   1   9      354.73      358.42      9.69 o 
  -1   1   9     1201.72     1280.84     21.04 o 
   0   1   9      643.08      717.90     12.15 o 
   1   1   9     1201.92     1310.16     17.90 o 
   2   1   9      354.35      376.13      7.67 o 
   3   1   9       52.89       66.76      5.51 o 
   4   1   9      123.73      130.19      9.90 o 
   5   1   9       44.48       35.63      5.57 o 
   6   1   9        7.54       16.32      5.92 o 
  -6   2   9       61.20       76.98     13.05 o 
  -5   2   9       80.71       74.69      8.09 o 
  -4   2   9      452.83      494.25     22.02 o 
  -3   2   9      213.35      222.64      8.89 o 
  -2   2   9      809.00      822.93     16.39 o 
  -1   2   9     1404.96     1313.59     22.08 o 
   0   2   9     1067.14      964.81     15.11 o 
   1   2   9     1405.15     1336.76     18.60 o 
   2   2   9      807.57      808.72     13.59 o 
   3   2   9      213.20      215.98      9.19 o 
   4   2   9      452.01      450.53     19.39 o 
   5   2   9       80.52       65.39      7.22 o 
   6   2   9       61.21       67.56     16.48 o 
  -6   3   9        2.37        1.51      8.73 o 
  -5   3   9       44.03       28.06      4.79 o 
  -4   3   9      119.71      131.61      9.01 o 
  -3   3   9        6.69        4.92      2.91 o 
  -2   3   9      175.70      192.90      7.38 o 
  -1   3   9     1098.90     1031.52     18.52 o 
   0   3   9       60.12       71.94      4.36 o 
   1   3   9     1098.26     1025.05     16.19 o 
   2   3   9      175.66      181.49      6.64 o 
   3   3   9        6.70       10.14      2.56 o 
   4   3   9      119.75      145.69     27.47 o 
   5   3   9       44.11       35.48      8.88 o 
   6   3   9        2.37        4.39      5.66 o 
  -6   4   9       52.20       47.41      7.87 o 
  -5   4   9       38.03       29.52      4.96 o 
  -4   4   9      135.72      134.44      8.72 o 
  -3   4   9     1041.07     1076.14     24.76 o 
  -2   4   9     1063.17     1136.61     22.48 o 
  -1   4   9      296.57      285.85      9.46 o 
   0   4   9       21.39       31.92      4.11 o 
   1   4   9      295.77      284.31      7.90 o 
   2   4   9     1061.16     1087.76     22.73 o 
   3   4   9     1041.71     1049.79     23.31 o 
   4   4   9      136.33      127.58      6.83 o 
   5   4   9       38.10       42.35      8.47 o 
   6   4   9       52.09       57.78     11.82 o 
  -6   5   9        5.80       33.28     10.48 o 
  -5   5   9       25.42       23.87     19.87 o 
  -4   5   9        3.07        6.80      3.28 o 
  -3   5   9       26.99       26.77      4.14 o 
  -2   5   9       12.07        8.55      2.98 o 
  -1   5   9       41.79       49.49      5.81 o 
   0   5   9      125.81      139.54      8.75 o 
   1   5   9       41.74       55.86      5.35 o 
   2   5   9       12.07       15.62      4.04 o 
   3   5   9       26.95       37.07      6.54 o 
   4   5   9        3.09        0.82      2.98 o 
   5   5   9       25.41       16.36      7.14 o 
   6   5   9        5.79       10.45      7.38 o 
  -5   6   9       99.17      104.36     11.55 o 
  -4   6   9       77.30       53.45      6.48 o 
  -3   6   9      305.37      288.07     18.16 o 
  -2   6   9      133.98      137.88      8.11 o 
  -1   6   9      796.71      814.96     19.11 o 
   0   6   9      152.79      192.15      9.98 o 
   1   6   9      797.54      832.96     21.32 o 
   2   6   9      133.96      135.28      7.70 o 
   3   6   9      306.14      301.80     11.69 o 
   4   6   9       77.31       56.92      6.18 o 
   5   6   9       99.32      115.69     13.54 o 
   6   6   9       25.57       17.94     13.18 o 
  -5   7   9        6.33       14.83      8.01 o 
  -4   7   9       64.19       65.16      9.75 o 
  -3   7   9        1.41        2.42      4.74 o 
  -2   7   9      517.36      545.92     18.09 o 
  -1   7   9       11.97       11.19      3.47 o 
   0   7   9       18.51       15.41      4.56 o 
   1   7   9       11.99       18.08      4.33 o 
   2   7   9      517.64      562.90     19.97 o 
   3   7   9        1.40        5.10      3.81 o 
   4   7   9       64.13       64.79      9.22 o 
   5   7   9        6.34        5.15      6.43 o 
  -5   8   9        0.31        2.18     12.47 o 
  -4   8   9       89.55       89.31     12.52 o 
  -3   8   9       16.39       19.48      6.16 o 
  -2   8   9      362.08      362.03     16.49 o 
  -1   8   9       17.59       21.59      5.23 o 
   0   8   9      143.82      173.55      9.60 o 
   1   8   9       17.72       26.86      6.53 o 
   2   8   9      362.24      350.68     15.53 o 
   3   8   9       16.43       15.74     10.16 o 
   4   8   9       89.35       84.06     10.43 o 
   5   8   9        0.30       16.53      8.92 o 
  -5   9   9       19.27       49.43     16.48 o 
  -4   9   9        4.87        3.44      8.38 o 
  -3   9   9        0.25       -4.13      8.91 o 
  -2   9   9       10.63        6.25      5.12 o 
  -1   9   9       65.03       59.64      8.20 o 
   0   9   9       31.94       26.52      6.42 o 
   1   9   9       65.11       49.26      7.32 o 
   2   9   9       10.63       17.84      4.67 o 
   3   9   9        0.25        8.88      5.99 o 
   4   9   9        4.87       18.23     10.16 o 
   5   9   9       19.26       15.01     19.04 o 
  -4  10   9       43.28       43.76     14.28 o 
  -3  10   9       49.08       69.74     13.38 o 
  -2  10   9      142.66      136.63     13.47 o 
  -1  10   9       48.42       63.71      8.85 o 
   0  10   9      137.92      130.83     12.28 o 
   1  10   9       48.48       36.38      6.87 o 
   2  10   9      142.54      106.68     18.41 o 
   3  10   9       48.97       40.45     11.39 o 
   4  10   9       43.26       51.82     15.56 o 
  -3  11   9        7.43        7.03      9.26 o 
  -2  11   9        1.14        0.63      8.19 o 
  -1  11   9       22.01       18.29      7.69 o 
   0  11   9       16.67       29.83      8.44 o 
   1  11   9       22.03       15.89      7.12 o 
   2  11   9        1.14        3.91     10.71 o 
   3  11   9        7.45       11.98      9.12 o 
  -2  12   9       13.77       32.02     13.09 o 
  -1  12   9       60.95       62.61     11.60 o 
   0  12   9       15.26       16.47      9.07 o 
   1  12   9       60.87       63.31     11.96 o 
   2  12   9       13.78        9.70     18.13 o 
   0  13   9        0.15      -12.27     16.48 o 
   0   0  10      558.08      503.93     12.74 o 
   1   0  10        4.25        9.56      2.55 o 
   2   0  10     1374.18     1447.94     21.74 o 
   3   0  10       47.57       58.60      7.13 o 
   4   0  10      643.21      677.32     39.03 o 
   5   0  10        9.27        9.05      4.84 o 
   6   0  10        5.07        2.23      6.57 o 
  -6   1  10        5.24        4.65      8.79 o 
  -5   1  10       27.79       32.36      8.00 o 
  -4   1  10      381.93      398.89     19.91 o 
  -3   1  10      188.13      189.46     13.35 o 
  -2   1  10      456.82      442.67     11.30 o 
  -1   1  10     4602.76     4552.24     58.89 o 
   0   1  10      356.33      310.31      7.75 o 
   1   1  10     4601.42     4591.49     52.51 o 
   2   1  10      456.96      427.64      8.03 o 
   3   1  10      188.67      202.52     10.73 o 
   4   1  10      381.75      379.25     19.25 o 
   5   1  10       27.90       16.09      5.59 o 
   6   1  10        5.25        8.70      9.05 o 
  -6   2  10       33.28       45.23     11.44 o 
  -5   2  10      191.63      209.77     25.91 o 
  -4   2  10        3.23        6.23      7.94 o 
  -3   2  10      780.87      784.23     20.91 o 
  -2   2  10      122.04      108.06      6.04 o 
  -1   2  10     1090.80     1096.34     20.01 o 
   0   2  10        0.66        4.34      1.79 o 
   1   2  10     1090.52     1059.77     15.37 o 
   2   2  10      122.05      112.42      4.70 o 
   3   2  10      781.07      796.09     15.57 o 
   4   2  10        3.21        4.01      3.89 o 
   5   2  10      191.39      192.68     11.14 o 
   6   2  10       33.30       80.01     15.75 o 
  -6   3  10        4.34        1.96     16.29 o 
  -5   3  10       30.24       37.73      6.59 o 
  -4   3  10      294.98      267.28     17.98 o 
  -3   3  10      241.72      264.05      9.74 o 
  -2   3  10      729.86      773.50     16.05 o 
  -1   3  10      550.98      542.86     14.54 o 
   0   3  10      276.11      309.66      8.22 o 
   1   3  10      551.06      552.26     11.03 o 
   2   3  10      728.50      743.96     15.43 o 
   3   3  10      241.69      273.37      8.06 o 
   4   3  10      295.43      315.98     17.57 o 
   5   3  10       30.25       28.26      5.58 o 
   6   3  10        4.32        9.56      7.43 o 
  -6   4  10        7.97       17.35      7.45 o 
  -5   4  10       13.92        7.34      4.68 o 
  -4   4  10       28.01       22.11      3.34 o 
  -3   4  10     1175.87     1213.08     27.35 o 
  -2   4  10       83.81       85.26      7.50 o 
  -1   4  10      494.13      477.35     13.12 o 
   0   4  10       30.28       34.10      4.28 o 
   1   4  10      493.84      487.76     12.01 o 
   2   4  10       83.74       70.96      5.61 o 
   3   4  10     1176.48     1196.30     27.01 o 
   4   4  10       28.01       46.73      6.40 o 
   5   4  10       13.92       13.44      7.05 o 
   6   4  10        7.97       12.99      8.22 o 
  -6   5  10       13.00       22.69     12.18 o 
  -5   5  10       86.45       58.11     16.85 o 
  -4   5  10        1.65       -2.26      3.19 o 
  -3   5  10      195.38      202.64     15.76 o 
  -2   5  10       23.96       22.34      3.67 o 
  -1   5  10      160.53      151.29      8.78 o 
   0   5  10       28.53       32.14      4.82 o 
   1   5  10      160.87      140.53     10.87 o 
   2   5  10       23.87       35.22      4.36 o 
   3   5  10      195.07      190.34     13.91 o 
   4   5  10        1.64        6.85      3.34 o 
   5   5  10       86.54       78.07     13.29 o 
   6   5  10       12.97       18.49     12.27 o 
  -5   6  10        5.02        6.34      6.96 o 
  -4   6  10       48.80       39.35      7.33 o 
  -3   6  10      162.65      201.05     12.13 o 
  -2   6  10      438.03      472.75     15.31 o 
  -1   6  10      294.89      311.39     12.92 o 
   0   6  10      280.52      282.34     13.00 o 
   1   6  10      294.82      264.03     13.74 o 
   2   6  10      438.22      478.16     15.10 o 
   3   6  10      162.66      148.51     13.29 o 
   4   6  10       48.56       57.47      6.08 o 
   5   6  10        5.03        6.67      5.74 o 
  -5   7  10       32.08       28.31     15.68 o 
  -4   7  10       14.44       18.96     11.63 o 
  -3   7  10      152.43      183.16     15.47 o 
  -2   7  10      328.45      334.12     13.13 o 
  -1   7  10       23.53       14.19      4.20 o 
   0   7  10       89.59      107.43      8.59 o 
   1   7  10       23.48       12.73      4.70 o 
   2   7  10      328.40      306.16     14.04 o 
   3   7  10      152.56      143.03      8.08 o 
   4   7  10       14.45       24.37      6.73 o 
   5   7  10       32.01       28.91      7.81 o 
  -5   8  10        9.62        7.87     14.83 o 
  -4   8  10       29.76       29.39     15.34 o 
  -3   8  10       59.18       73.57     12.48 o 
  -2   8  10       71.40       88.86      8.77 o 
  -1   8  10      142.72      149.76     10.02 o 
   0   8  10       27.73       27.53      5.67 o 
   1   8  10      142.65      139.84     10.64 o 
   2   8  10       71.30       63.76      8.33 o 
   3   8  10       59.15       51.13      8.15 o 
   4   8  10       29.80       40.41      7.57 o 
   5   8  10        9.68       17.69     13.00 o 
  -4   9  10       29.58       37.59     11.19 o 
  -3   9  10       21.42        9.61      7.66 o 
  -2   9  10      102.22       85.95     13.33 o 
  -1   9  10        7.53        6.47      4.45 o 
   0   9  10      510.52      490.14     18.45 o 
   1   9  10        7.53        5.83      4.90 o 
   2   9  10      102.32       98.17      9.88 o 
   3   9  10       21.41       15.38      7.25 o 
   4   9  10       29.53       16.67      9.14 o 
  -4  10  10        6.46       33.14     11.17 o 
  -3  10  10       65.77       88.63     15.61 o 
  -2  10  10       23.18       21.90      8.30 o 
  -1  10  10       24.00       23.30      6.30 o 
   0  10  10      225.25      254.71     18.76 o 
   1  10  10       23.99       20.13      6.24 o 
   2  10  10       23.26       31.60      7.38 o 
   3  10  10       65.70       95.15     13.82 o 
   4  10  10        6.42       -8.79     11.72 o 
  -3  11  10        6.96       16.77     14.91 o 
  -2  11  10       25.59        7.80      9.37 o 
  -1  11  10       54.85       56.12     11.48 o 
   0  11  10        0.21       -0.86      7.89 o 
   1  11  10       54.99       54.29     12.94 o 
   2  11  10       25.52       14.35     10.85 o 
  -2  12  10        6.77       -3.01     11.67 o 
  -1  12  10        5.10       12.37      9.90 o 
   0  12  10       46.11       51.50     11.32 o 
   1  12  10        5.10       10.88      9.13 o 
   1   0  11      142.47      142.03      7.24 o 
   2   0  11       42.36       46.65      5.69 o 
   3   0  11      302.78      309.23     13.16 o 
   4   0  11      122.12      107.28     17.53 o 
   5   0  11       52.56       56.67      8.60 o 
   6   0  11        0.24        5.84      7.64 o 
  -6   1  11       12.18       18.26      8.53 o 
  -5   1  11       44.67       29.09      5.92 o 
  -4   1  11      676.27      654.26     27.14 o 
  -3   1  11       28.77       23.50      3.81 o 
  -2   1  11      783.32      774.44     16.17 o 
  -1   1  11      509.72      541.36     12.18 o 
   0   1  11      443.59      345.93      8.37 o 
   1   1  11      510.67      526.90     10.22 o 
   2   1  11      781.93      799.77     13.20 o 
   3   1  11       28.59       37.70      5.80 o 
   4   1  11      677.16      668.57     27.51 o 
   5   1  11       44.64       39.33      5.92 o 
   6   1  11       12.17       15.44      8.13 o 
  -6   2  11       12.67        8.15      8.21 o 
  -5   2  11       17.22       36.33     13.46 o 
  -4   2  11      156.73      165.41     13.64 o 
  -3   2  11       28.30       24.87      4.32 o 
  -2   2  11      142.41      169.48      7.37 o 
  -1   2  11      508.14      491.92     13.10 o 
   0   2  11      155.84      138.44      5.61 o 
   1   2  11      508.31      488.72      9.60 o 
   2   2  11      141.84      149.80      5.43 o 
   3   2  11       28.41       43.01      4.95 o 
   4   2  11      157.07      141.85      8.72 o 
   5   2  11       17.17       29.76      6.80 o 
   6   2  11       12.61       22.15     12.82 o 
  -6   3  11       11.35       18.86     14.10 o 
  -5   3  11      100.67      101.24     13.46 o 
  -4   3  11       63.96       50.19      8.35 o 
  -3   3  11      520.59      556.68     16.01 o 
  -2   3  11      322.02      342.62     10.73 o 
  -1   3  11      940.29     1001.20     19.78 o 
   0   3  11      704.08      806.90     14.66 o 
   1   3  11      941.26      984.20     16.27 o 
   2   3  11      322.00      318.57      9.44 o 
   3   3  11      520.31      552.48     13.13 o 
   4   3  11       63.98       53.17     10.99 o 
   5   3  11      100.57      103.41     11.72 o 
   6   3  11       11.34       16.64     11.81 o 
  -6   4  11       46.48       36.56     11.46 o 
  -5   4  11       27.88       12.64      5.36 o 
  -4   4  11      195.34      179.57     11.07 o 
  -3   4  11      132.58      128.12      7.86 o 
  -2   4  11      262.54      275.09     10.17 o 
  -1   4  11      380.80      371.38     11.61 o 
   0   4  11      602.42      558.34     14.13 o 
   1   4  11      380.77      355.80     14.45 o 
   2   4  11      262.78      262.45      9.15 o 
   3   4  11      132.82      150.95      7.50 o 
   4   4  11      194.99      169.87     12.97 o 
   5   4  11       27.88       24.40      6.67 o 
   6   4  11       46.53       45.76      9.61 o 
  -5   5  11       36.27       49.96     11.39 o 
  -4   5  11       63.36       50.56      8.42 o 
  -3   5  11       86.80       90.71      8.96 o 
  -2   5  11      249.56      270.98     11.49 o 
  -1   5  11      190.65      174.00      9.75 o 
   0   5  11      247.31      225.84      9.93 o 
   1   5  11      191.07      186.72      9.60 o 
   2   5  11      249.52      246.23     10.88 o 
   3   5  11       86.97       75.67      5.98 o 
   4   5  11       63.58       48.20      5.19 o 
   5   5  11       36.16       36.05      8.12 o 
  -5   6  11       14.69        5.44      8.90 o 
  -4   6  11      114.29      114.71     12.02 o 
  -3   6  11      308.19      289.25     13.75 o 
  -2   6  11      169.72      166.73      9.22 o 
  -1   6  11       46.15       58.64      7.07 o 
   0   6  11      181.38      180.76     10.79 o 
   1   6  11       46.01       55.05      7.91 o 
   2   6  11      169.73      154.76      8.79 o 
   3   6  11      308.32      293.08     11.84 o 
   4   6  11      114.26      110.32      7.82 o 
   5   6  11       14.75       18.91      9.32 o 
  -5   7  11       13.41       21.90     12.35 o 
  -4   7  11       29.74       26.29     10.89 o 
  -3   7  11       80.33       70.23      7.93 o 
  -2   7  11      114.76      117.75      9.29 o 
  -1   7  11      134.57      150.85      9.25 o 
   0   7  11      303.42      289.96     13.01 o 
   1   7  11      134.60      128.07      9.25 o 
   2   7  11      114.84      102.55      8.43 o 
   3   7  11       80.21       54.48      8.20 o 
   4   7  11       29.75       28.53      7.88 o 
   5   7  11       13.39       27.86      7.46 o 
  -5   8  11        8.53       34.97     17.58 o 
  -4   8  11        8.57        4.99     16.00 o 
  -3   8  11        8.12        6.79      9.54 o 
  -2   8  11      119.31      119.70     11.44 o 
  -1   8  11       24.77       21.73      5.57 o 
   0   8  11       54.11       84.54      8.94 o 
   1   8  11       24.79       21.00      7.06 o 
   2   8  11      119.17       98.39      7.63 o 
   3   8  11        8.11       11.68      5.16 o 
   4   8  11        8.58        9.28     13.00 o 
   5   8  11        8.55        0.73     15.01 o 
  -4   9  11       16.89       19.83      8.96 o 
  -3   9  11       76.56       64.94     10.07 o 
  -2   9  11        0.50        1.00      5.07 o 
  -1   9  11      179.19      151.20     10.70 o 
   0   9  11        0.03       17.95      5.39 o 
   1   9  11      179.71      192.11     14.25 o 
   2   9  11        0.50        3.36      4.75 o 
   3   9  11       76.49       53.85      8.50 o 
   4   9  11       16.89       23.69      8.14 o 
  -4  10  11       20.78        1.10     13.00 o 
  -3  10  11       86.13       93.67     15.51 o 
  -2  10  11        1.96       -5.66      6.24 o 
  -1  10  11       24.05       26.70      6.99 o 
   0  10  11        9.11        3.93      5.85 o 
   1  10  11       24.04       15.02      6.80 o 
   2  10  11        1.96       -0.32      6.94 o 
   3  10  11       86.09      112.85     17.78 o 
  -3  11  11       27.29       44.31     26.73 o 
  -2  11  11       38.22       49.38     11.48 o 
  -1  11  11       56.06       52.81     11.45 o 
   0  11  11       64.00       74.03     14.46 o 
   1  11  11       56.08       42.90      9.46 o 
   2  11  11       38.31       36.52     15.78 o 
  -2  12  11        9.23       22.39     15.01 o 
  -1  12  11       11.21       11.31     10.15 o 
   0  12  11       53.87       59.29     12.24 o 
   1  12  11       11.18        5.06      9.08 o 
   0   0  12       42.64       45.00      4.35 o 
   1   0  12      463.72      435.59     10.16 o 
   2   0  12     1187.66     1242.05     20.47 o 
   3   0  12      199.95      217.59     12.11 o 
   4   0  12        8.34        9.65      6.08 o 
   5   0  12        1.64        9.44      6.81 o 
   6   0  12       45.47       79.79     13.84 o 
  -6   1  12       13.90        4.86      9.71 o 
  -5   1  12      146.22      133.50     17.21 o 
  -4   1  12      145.07      143.74     19.96 o 
  -3   1  12     1155.71     1243.39     30.73 o 
  -2   1  12       72.82       77.40      5.38 o 
  -1   1  12      175.17      199.64      7.53 o 
   0   1  12      272.09      248.30      7.20 o 
   1   1  12      175.12      195.01      6.10 o 
   2   1  12       72.45       84.13      4.18 o 
   3   1  12     1154.89     1259.50     21.70 o 
   4   1  12      144.99      148.89      8.42 o 
   5   1  12      146.11      153.19     13.42 o 
   6   1  12       13.91       20.30      9.01 o 
  -6   2  12        0.60        8.87     10.22 o 
  -5   2  12        0.79        6.96      5.31 o 
  -4   2  12       43.28       27.28      5.71 o 
  -3   2  12      497.41      475.37     15.58 o 
  -2   2  12      264.12      282.37     10.21 o 
  -1   2  12      365.96      382.03     11.76 o 
   0   2  12      305.07      302.97      7.95 o 
   1   2  12      365.96      387.77      8.97 o 
   2   2  12      264.16      276.69      7.99 o 
   3   2  12      497.40      516.61     11.48 o 
   4   2  12       43.26       38.58      7.40 o 
   5   2  12        0.80        7.75      5.67 o 
   6   2  12        0.60       13.73     14.28 o 
  -6   3  12       70.73       71.70     16.65 o 
  -5   3  12        4.67       15.63      5.95 o 
  -4   3  12      132.86      111.62      8.33 o 
  -3   3  12      382.00      378.92     13.08 o 
  -2   3  12      822.12      850.51     18.34 o 
  -1   3  12      510.28      555.56     14.14 o 
   0   3  12     1113.17     1066.73     22.62 o 
   1   3  12      510.28      534.05     13.32 o 
   2   3  12      822.04      821.05     17.89 o 
   3   3  12      381.96      361.09     10.32 o 
   4   3  12      132.93      127.21     12.62 o 
   5   3  12        4.66       10.11      5.48 o 
   6   3  12       70.77       76.32     13.09 o 
  -6   4  12        6.42        5.22     11.44 o 
  -5   4  12       10.17       14.64      4.96 o 
  -4   4  12        7.60        3.86      4.08 o 
  -3   4  12      518.49      505.94     16.22 o 
  -2   4  12       40.85       43.86      6.14 o 
  -1   4  12      126.37      135.62      8.95 o 
   0   4  12      544.98      552.85     14.26 o 
   1   4  12      126.43      138.56      7.19 o 
   2   4  12       40.94       33.74      7.45 o 
   3   4  12      518.44      558.55     16.78 o 
   4   4  12        7.61        4.82      4.60 o 
   5   4  12       10.15       -5.98      5.98 o 
   6   4  12        6.41        5.13      8.42 o 
  -5   5  12       40.38       37.05     10.77 o 
  -4   5  12        5.76       20.42      4.57 o 
  -3   5  12      190.72      197.37     10.57 o 
  -2   5  12      171.72      176.95      9.72 o 
  -1   5  12      872.67      893.19     21.30 o 
   0   5  12      339.14      345.70     12.19 o 
   1   5  12      871.31      878.77     21.73 o 
   2   5  12      171.57      162.79     11.37 o 
   3   5  12      190.64      199.64     14.28 o 
   4   5  12        5.73        3.45      3.88 o 
   5   5  12       40.54       47.00     12.05 o 
  -5   6  12       30.03       30.64     14.37 o 
  -4   6  12       10.42        3.99      6.11 o 
  -3   6  12       98.19       87.00      7.96 o 
  -2   6  12      219.73      239.78     11.65 o 
  -1   6  12      334.80      329.59     13.76 o 
   0   6  12        1.91       -2.77      3.45 o 
   1   6  12      334.91      325.76     17.07 o 
   2   6  12      219.72      213.55     11.65 o 
   3   6  12       98.24       90.88      8.06 o 
   4   6  12       10.46        9.10      4.40 o 
   5   6  12       30.01       30.51     11.17 o 
  -5   7  12       28.46       56.90     17.76 o 
  -4   7  12       25.47       46.30      9.44 o 
  -3   7  12       90.75       92.53      8.94 o 
  -2   7  12      110.74      117.09      7.98 o 
  -1   7  12      472.74      469.18     16.99 o 
   0   7  12      257.84      279.48     12.89 o 
   1   7  12      473.52      453.39     19.17 o 
   2   7  12      111.03      114.37      9.33 o 
   3   7  12       90.69       84.43     10.20 o 
   4   7  12       25.38       25.99      6.05 o 
   5   7  12       28.49       45.78      9.94 o 
  -4   8  12        5.03        3.05      6.70 o 
  -3   8  12        0.92        1.92      5.04 o 
  -2   8  12       51.25       48.83      9.36 o 
  -1   8  12       38.09       35.26      5.65 o 
   0   8  12      162.77      132.81     10.86 o 
   1   8  12       38.12       16.52      7.14 o 
   2   8  12       51.27       43.26      5.36 o 
   3   8  12        0.91        0.99      6.41 o 
   4   8  12        5.03        8.24      7.09 o 
   5   8  12        5.45       19.22     13.91 o 
  -4   9  12       59.41       63.08     17.24 o 
  -3   9  12        3.17       -0.88      7.19 o 
  -2   9  12      115.67      108.81     11.05 o 
  -1   9  12       19.98       17.93      5.23 o 
   0   9  12       64.85       69.08      9.17 o 
   1   9  12       19.98       16.89      5.97 o 
   2   9  12      115.44       96.27      8.93 o 
   3   9  12        3.16       18.73      6.46 o 
   4   9  12       59.36       93.86     13.84 o 
  -3  10  12        1.01       -8.49      8.49 o 
  -2  10  12       13.15       16.05      6.42 o 
  -1  10  12       29.90       35.17      8.48 o 
   0  10  12       16.36       21.11      7.71 o 
   1  10  12       29.88       31.76     10.20 o 
   2  10  12       13.12       16.60      7.94 o 
   3  10  12        1.01        7.39     10.69 o 
  -2  11  12       30.34       43.72     10.93 o 
  -1  11  12       52.37       49.03     11.63 o 
   0  11  12        0.75        1.52      8.66 o 
   1  11  12       52.37       53.36     12.02 o 
   2  11  12       30.27       56.60     21.27 o 
  -2  12  12        6.84      -15.75     15.75 o 
  -1  12  12        2.77      -12.54     12.54 o 
   0  12  12       36.00       31.21     12.45 o 
   1  12  12        2.77        7.35     12.01 o 
   1   0  13        8.62        9.76      2.55 o 
   2   0  13      314.22      360.85     10.21 o 
   3   0  13      288.71      321.35     10.37 o 
   4   0  13      649.05      665.91     33.56 o 
   5   0  13       38.55       14.18      8.24 o 
   6   0  13        0.17        1.18      8.94 o 
  -6   1  13       56.45       68.94     15.81 o 
  -5   1  13       53.51       43.57      9.11 o 
  -4   1  13       89.12       69.35     11.45 o 
  -3   1  13      813.57      846.06     21.94 o 
  -2   1  13      303.53      301.92     10.47 o 
  -1   1  13      507.33      557.03     13.06 o 
   0   1  13      273.77      309.50      8.35 o 
   1   1  13      508.05      532.89     11.56 o 
   2   1  13      303.80      308.36     10.86 o 
   3   1  13      813.08      873.21     16.19 o 
   4   1  13       88.88       99.53      7.26 o 
   5   1  13       53.41       37.57      8.14 o 
   6   1  13       56.35       74.35     14.00 o 
  -6   2  13       11.13       -0.20      9.64 o 
  -5   2  13       45.05       47.99     11.54 o 
  -4   2  13       89.35       74.15      8.89 o 
  -3   2  13       13.09       13.78      4.70 o 
  -2   2  13      593.79      643.65     16.31 o 
  -1   2  13       30.38       38.08      4.81 o 
   0   2  13      182.59      205.89      7.02 o 
   1   2  13       30.35       38.85      3.87 o 
   2   2  13      593.81      620.68     13.13 o 
   3   2  13       13.07       14.59      2.30 o 
   4   2  13       89.42       84.67      8.93 o 
   5   2  13       45.03       54.14      8.88 o 
   6   2  13       11.11        4.58     10.80 o 
  -6   3  13        4.71        2.91      9.43 o 
  -5   3  13       75.36       78.48      8.67 o 
  -4   3  13       41.38       31.83      5.23 o 
  -3   3  13      448.42      459.51     14.88 o 
  -2   3  13      139.98      138.16      7.80 o 
  -1   3  13      427.92      431.86     13.42 o 
   0   3  13       11.74       13.66      3.85 o 
   1   3  13      426.70      423.10     12.85 o 
   2   3  13      139.99      117.42      6.04 o 
   3   3  13      447.41      479.95     11.79 o 
   4   3  13       41.39       47.68      9.74 o 
   5   3  13       75.33       64.93     20.23 o 
   6   3  13        4.70        4.88      6.27 o 
  -5   4  13       12.18       12.12      5.78 o 
  -4   4  13       73.66       46.90      9.51 o 
  -3   4  13       61.57       60.14      5.69 o 
  -2   4  13       73.04       84.46      7.40 o 
  -1   4  13      101.42      104.16      7.00 o 
   0   4  13      444.97      460.60     13.17 o 
   1   4  13      101.40       97.53      6.89 o 
   2   4  13       73.00       65.06      8.54 o 
   3   4  13       61.55       64.64      6.18 o 
   4   4  13       73.62       55.42     14.43 o 
   5   4  13       12.18        5.92      6.73 o 
  -5   5  13        7.90       20.39     13.00 o 
  -4   5  13       96.12       79.88      8.89 o 
  -3   5  13       18.03       18.71      4.34 o 
  -2   5  13     1171.11     1183.80     26.01 o 
  -1   5  13      102.46      102.42      7.35 o 
   0   5  13      534.49      525.70     16.16 o 
   1   5  13      102.25       95.20      6.27 o 
   2   5  13     1172.87     1193.52     26.51 o 
   3   5  13       18.06       11.98      3.42 o 
   4   5  13       96.09       95.13     12.71 o 
   5   5  13        7.92        1.54      7.51 o 
  -5   6  13        6.84       19.44     16.20 o 
  -4   6  13       32.63       23.76      5.71 o 
  -3   6  13       31.72       24.20      6.03 o 
  -2   6  13       46.23       33.40      4.95 o 
  -1   6  13      181.64      177.95     10.24 o 
   0   6  13      136.26      142.61     10.12 o 
   1   6  13      181.66      157.94     12.76 o 
   2   6  13       46.21       44.63      5.18 o 
   3   6  13       31.75       33.43      5.47 o 
   4   6  13       32.64       29.25      5.09 o 
   5   6  13        6.84        6.91     10.80 o 
  -5   7  13        4.90        5.13     17.76 o 
  -4   7  13       27.96       26.82      9.78 o 
  -3   7  13       68.94       65.72      9.08 o 
  -2   7  13      186.60      190.53     10.22 o 
  -1   7  13       24.90       30.94      7.83 o 
   0   7  13      229.90      243.47     14.27 o 
   1   7  13       25.02       23.34      6.50 o 
   2   7  13      186.93      179.24     10.21 o 
   3   7  13       68.90       63.63      8.43 o 
   4   7  13       28.01       20.15      5.30 o 
   5   7  13        4.92       13.44      8.57 o 
  -4   8  13        9.42       -3.47      8.30 o 
  -3   8  13       48.61       49.68      8.54 o 
  -2   8  13       55.30       55.94      8.38 o 
  -1   8  13       93.68       92.06      8.83 o 
   0   8  13      163.00      148.97     12.57 o 
   1   8  13       93.78       97.24      8.57 o 
   2   8  13       55.27       51.64      6.31 o 
   3   8  13       48.64       49.94      7.61 o 
   4   8  13        9.42        9.61      7.32 o 
   5   8  13        5.26        8.42     18.49 o 
  -4   9  13       22.74       21.82      9.57 o 
  -3   9  13      143.07      183.35     17.72 o 
  -2   9  13        5.49        8.96      6.98 o 
  -1   9  13      220.97      225.59     15.06 o 
   0   9  13       77.19       85.86     11.17 o 
   1   9  13      221.12      220.04     19.24 o 
   2   9  13        5.49       10.12      5.88 o 
   3   9  13      143.03      162.40     15.70 o 
   4   9  13       22.73       41.91      9.45 o 
  -3  10  13        5.33        1.42     10.39 o 
  -2  10  13       11.10       10.61      8.11 o 
  -1  10  13        7.97       15.12      7.04 o 
   0  10  13        2.12        0.83      7.26 o 
   1  10  13        7.97        3.71      7.37 o 
   2  10  13       11.12        8.71      8.79 o 
   3  10  13        5.32        5.73      7.40 o 
  -2  11  13       49.75       43.90     10.62 o 
  -1  11  13       20.43       28.54     12.28 o 
   0  11  13       67.35       74.35     13.13 o 
   1  11  13       20.51       32.70      9.24 o 
   2  11  13       49.61       67.42     12.72 o 
  -1  12  13        3.60        2.93     19.77 o 
   0  12  13        3.30       32.75     16.20 o 
   1  12  13        3.60        7.69     19.59 o 
   0   0  14      974.98      976.59     22.64 o 
   1   0  14      242.97      236.73     10.71 o 
   2   0  14        9.38        2.38      2.57 o 
   3   0  14      124.12      109.72      6.40 o 
   4   0  14        1.87       -0.78      5.32 o 
   5   0  14        1.82        6.87      7.17 o 
   6   0  14       33.34       35.41     11.74 o 
  -6   1  14       21.27       27.62     10.72 o 
  -5   1  14       53.55       56.27     11.57 o 
  -4   1  14       61.93       59.25     10.46 o 
  -3   1  14      269.30      257.90     11.62 o 
  -2   1  14      165.57      172.60      8.41 o 
  -1   1  14      383.31      379.30     12.04 o 
   0   1  14      685.65      721.81     14.85 o 
   1   1  14      383.00      354.38     10.22 o 
   2   1  14      165.37      172.13      6.59 o 
   3   1  14      269.79      275.16      9.14 o 
   4   1  14       61.84       57.14      8.17 o 
   5   1  14       53.62       46.93     10.70 o 
   6   1  14       21.33        1.70      9.65 o 
  -6   2  14       10.71       11.36      9.19 o 
  -5   2  14        3.88        1.04      8.03 o 
  -4   2  14       65.87       65.83      9.91 o 
  -3   2  14      512.72      539.39     17.58 o 
  -2   2  14      122.01      124.58      7.47 o 
  -1   2  14      320.41      327.17     11.35 o 
   0   2  14     1641.63     1674.73     25.59 o 
   1   2  14      319.91      303.59     11.03 o 
   2   2  14      121.77      116.34      5.50 o 
   3   2  14      512.68      552.10     12.64 o 
   4   2  14       65.96       68.87      8.22 o 
   5   2  14        3.90        4.01      4.84 o 
   6   2  14       10.73       19.96     14.46 o 
  -5   3  14       19.13        4.00      8.43 o 
  -4   3  14      225.16      213.74     13.99 o 
  -3   3  14       57.71       59.61      5.46 o 
  -2   3  14      995.05      988.73     20.93 o 
  -1   3  14      170.82      183.80     10.93 o 
   0   3  14      832.03      803.80     17.13 o 
   1   3  14      170.80      168.60      8.12 o 
   2   3  14      995.44      959.63     20.12 o 
   3   3  14       57.72       51.84      5.21 o 
   4   3  14      225.19      230.07     11.27 o 
   5   3  14       19.14       14.96      8.79 o 
  -5   4  14       49.32       35.06      7.22 o 
  -4   4  14       17.69        5.39      4.86 o 
  -3   4  14      161.63      129.69      9.88 o 
  -2   4  14       56.36       46.54      4.96 o 
  -1   4  14      258.99      245.94     10.44 o 
   0   4  14        0.96        2.10      2.49 o 
   1   4  14      258.60      246.72     10.02 o 
   2   4  14       56.43       56.98      4.09 o 
   3   4  14      161.60      141.94      6.71 o 
   4   4  14       17.72       30.62      5.65 o 
   5   4  14       49.26       33.54     10.17 o 
  -5   5  14       23.81       17.87      8.94 o 
  -4   5  14       52.91       50.31     16.78 o 
  -3   5  14      265.86      298.80     13.75 o 
  -2   5  14      579.18      590.29     17.35 o 
  -1   5  14      354.62      357.04     13.72 o 
   0   5  14       94.94      108.80      7.07 o 
   1   5  14      355.69      360.09     13.15 o 
   2   5  14      579.04      595.66     17.01 o 
   3   5  14      265.32      295.85     21.08 o 
   4   5  14       52.95       43.93      6.73 o 
   5   5  14       23.80       22.95      9.24 o 
  -5   6  14        6.20       -1.20     12.23 o 
  -4   6  14       56.85       51.88      8.37 o 
  -3   6  14       72.52       58.94      7.00 o 
  -2   6  14        4.44        9.78      3.66 o 
  -1   6  14       35.60       30.58      5.27 o 
   0   6  14      594.06      614.37     23.18 o 
   1   6  14       35.63       23.24      6.43 o 
   2   6  14        4.43        9.89      3.50 o 
   3   6  14       72.52       69.42      7.04 o 
   4   6  14       56.79       56.85      6.91 o 
   5   6  14        6.19        8.03      8.43 o 
  -4   7  14        1.50        6.24      6.44 o 
  -3   7  14      135.81      141.30     11.29 o 
  -2   7  14        7.90        9.32      4.07 o 
  -1   7  14      329.69      342.59     15.85 o 
   0   7  14       95.15      118.52     12.51 o 
   1   7  14      329.02      290.29     17.44 o 
   2   7  14        7.85       11.93      6.26 o 
   3   7  14      135.93      149.22      9.02 o 
   4   7  14        1.52       -1.21      6.32 o 
   5   7  14       31.31       40.05     13.45 o 
  -4   8  14       12.56        7.66      8.08 o 
  -3   8  14        3.28        3.60      5.63 o 
  -2   8  14       30.77       38.98      7.56 o 
  -1   8  14      156.83      171.67     15.08 o 
   0   8  14        1.41        8.45      5.23 o 
   1   8  14      156.92      155.10     17.63 o 
   2   8  14       30.86       36.51      6.87 o 
   3   8  14        3.30        0.42      6.10 o 
   4   8  14       12.60       23.63      8.72 o 
  -4   9  14       10.44       12.08     13.91 o 
  -3   9  14        4.02        5.43      9.56 o 
  -2   9  14       40.81       56.33     11.75 o 
  -1   9  14       34.83       48.07      8.41 o 
   0   9  14      102.10      128.55     13.84 o 
   1   9  14       34.84       50.03      8.57 o 
   2   9  14       40.68       45.58      9.14 o 
   3   9  14        4.02       -1.43      6.70 o 
   4   9  14       10.42       11.55      8.57 o 
  -3  10  14       26.44       21.27     10.06 o 
  -2  10  14        0.59        9.12      8.81 o 
  -1  10  14       20.58       10.71      9.51 o 
   0  10  14       16.30       10.16      8.56 o 
   1  10  14       20.57       20.91      8.46 o 
   2  10  14        0.59        9.62      7.74 o 
   3  10  14       26.44       28.71      8.62 o 
  -2  11  14       14.38       26.27     15.76 o 
  -1  11  14       58.15       50.89     14.63 o 
   0  11  14       40.05       55.09     12.39 o 
   1  11  14       58.25       74.66     12.23 o 
   2  11  14       14.38      -10.25     12.27 o 
  -1  12  14        1.59      -16.84     18.49 o 
   0  12  14        0.01       23.80     23.80 o 
   1   0  15       58.11       66.96      5.11 o 
   2   0  15       25.17       30.49      4.66 o 
   3   0  15     1723.29     1782.56     33.17 o 
   4   0  15       14.79       19.63      8.88 o 
   5   0  15        9.95        3.82      7.98 o 
   6   0  15        8.85        0.31      7.74 o 
  -6   1  15       26.38       17.03     10.99 o 
  -5   1  15       43.96       43.97     11.86 o 
  -4   1  15       17.62       15.86      5.70 o 
  -3   1  15       45.14       43.72      6.10 o 
  -2   1  15       92.33       90.25      6.66 o 
  -1   1  15        7.41        5.54      2.66 o 
   0   1  15       51.90       57.77      4.56 o 
   1   1  15        7.49        6.19      2.37 o 
   2   1  15       92.60       88.57      4.90 o 
   3   1  15       45.26       37.24      4.24 o 
   4   1  15       17.63       22.35      4.84 o 
   5   1  15       43.89       45.60     13.50 o 
  -5   2  15       18.27       20.82     10.00 o 
  -4   2  15      237.09      250.80     21.07 o 
  -3   2  15        1.93       -2.46      3.28 o 
  -2   2  15       49.95       47.31      5.38 o 
  -1   2  15      554.53      543.67     16.02 o 
   0   2  15      266.79      290.27      8.86 o 
   1   2  15      554.19      562.58     15.35 o 
   2   2  15       50.02       43.89      4.71 o 
   3   2  15        1.96        5.04      2.47 o 
   4   2  15      236.58      238.46     10.27 o 
   5   2  15       18.24       20.40      7.03 o 
  -5   3  15       12.50       11.98      7.44 o 
  -4   3  15       34.90       27.24      5.98 o 
  -3   3  15      137.06       95.77      6.88 o 
  -2   3  15       35.95       32.30      5.46 o 
  -1   3  15      641.95      684.33     17.65 o 
   0   3  15      726.73      709.56     16.05 o 
   1   3  15      643.16      672.34     17.84 o 
   2   3  15       35.96       33.23      3.54 o 
   3   3  15      137.17      130.54      6.02 o 
   4   3  15       34.89       35.83      5.20 o 
   5   3  15       12.47        5.17     11.26 o 
  -5   4  15        7.69        2.57      6.48 o 
  -4   4  15      268.03      290.20     18.13 o 
  -3   4  15      303.50      310.74     13.46 o 
  -2   4  15       70.58       77.58      6.46 o 
  -1   4  15       10.45       12.75      3.35 o 
   0   4  15     1302.32     1320.45     26.72 o 
   1   4  15       10.42       11.16      2.51 o 
   2   4  15       70.38       80.44      7.72 o 
   3   4  15      303.73      322.34     11.73 o 
   4   4  15      268.17      279.65     22.19 o 
   5   4  15        7.71        5.94      7.43 o 
  -5   5  15        6.81        7.59      9.78 o 
  -4   5  15       39.25       27.27     10.19 o 
  -3   5  15        3.13       11.56      3.91 o 
  -2   5  15      138.80      140.47      9.12 o 
  -1   5  15       79.01       92.05      7.94 o 
   0   5  15      196.94      192.60     10.68 o 
   1   5  15       78.85       69.74      6.13 o 
   2   5  15      138.92      139.47     12.61 o 
   3   5  15        3.15       13.24      3.43 o 
   4   5  15       39.22       48.02     14.90 o 
   5   5  15        6.79       -2.94      8.45 o 
  -5   6  15       90.49       97.19     19.26 o 
  -4   6  15       29.58       29.44      6.10 o 
  -3   6  15       29.15       25.17      6.71 o 
  -2   6  15       71.42       59.48      6.31 o 
  -1   6  15      238.20      277.18     13.81 o 
   0   6  15      269.13      262.22     14.73 o 
   1   6  15      238.42      187.12     12.44 o 
   2   6  15       71.45       63.29      6.68 o 
   3   6  15       29.37       28.32      4.37 o 
   4   6  15       29.57       20.18      5.89 o 
   5   6  15       90.59       69.89     13.85 o 
  -4   7  15       12.63       12.25      6.42 o 
  -3   7  15      122.74      105.28      9.59 o 
  -2   7  15       84.04       84.62      9.01 o 
  -1   7  15      151.61      152.50     14.37 o 
   0   7  15        3.55        9.02      5.37 o 
   1   7  15      151.82      132.47     18.75 o 
   2   7  15       84.09       89.79      9.33 o 
   3   7  15      122.62      117.86      8.74 o 
   4   7  15       12.60       24.28      6.03 o 
   5   7  15       27.77       32.41     16.30 o 
  -4   8  15       39.85       41.34     10.57 o 
  -3   8  15       48.49       56.42      8.69 o 
  -2   8  15       15.61       12.52      5.14 o 
  -1   8  15       54.28       43.68      7.52 o 
   0   8  15      221.41      226.92     15.38 o 
   1   8  15       54.24       37.16      6.92 o 
   2   8  15       15.73        4.42      4.94 o 
   3   8  15       48.49       40.42      6.26 o 
   4   8  15       39.71       46.29      9.99 o 
  -4   9  15       17.97       21.42     12.27 o 
  -3   9  15       27.31       15.39     10.22 o 
  -2   9  15        9.63       10.11     10.31 o 
  -1   9  15       18.24       25.88      7.59 o 
   0   9  15       17.33        9.87      7.27 o 
   1   9  15       18.19       13.14      6.53 o 
   2   9  15        9.62       14.83      6.52 o 
   3   9  15       27.35       26.07      8.08 o 
   4   9  15       17.98       18.68     12.82 o 
  -3  10  15        8.27        6.52      9.48 o 
  -2  10  15       76.69       82.14     12.68 o 
  -1  10  15       46.20       34.42     10.23 o 
   0  10  15       53.95       48.44     11.10 o 
   1  10  15       46.19       34.83      8.69 o 
   2  10  15       76.61       87.51     13.46 o 
   3  10  15        8.24        7.69     16.48 o 
  -2  11  15       28.52        4.50     14.44 o 
  -1  11  15        0.72        3.06     10.07 o 
   0  11  15       58.80       59.22     12.17 o 
   1  11  15        0.71        2.72      8.38 o 
   0   0  16      177.06      185.19      9.29 o 
   1   0  16      165.38      178.52      7.29 o 
   2   0  16      251.87      260.21      9.15 o 
   3   0  16      101.62      103.64      9.87 o 
   4   0  16      200.43      210.68     14.83 o 
   5   0  16        0.05       -5.90      9.51 o 
  -5   1  16       44.40       42.75     14.16 o 
  -4   1  16       10.32       20.41      6.58 o 
  -3   1  16       95.54       93.53      7.93 o 
  -2   1  16      223.89      239.73     10.17 o 
  -1   1  16      239.02      242.95     10.57 o 
   0   1  16      463.00      492.07     12.35 o 
   1   1  16      239.28      256.09      8.82 o 
   2   1  16      223.75      233.18      7.86 o 
   3   1  16       95.39       89.28      5.17 o 
   4   1  16       10.34       12.46      3.68 o 
   5   1  16       44.41       51.00     14.12 o 
  -5   2  16       97.24       81.65     17.12 o 
  -4   2  16       38.55       36.62     11.96 o 
  -3   2  16      254.69      248.66     11.83 o 
  -2   2  16       57.46       60.46      5.85 o 
  -1   2  16      568.76      586.37     17.06 o 
   0   2  16      574.40      622.08     15.26 o 
   1   2  16      568.73      584.49     15.94 o 
   2   2  16       57.49       61.18      4.38 o 
   3   2  16      255.01      272.73      8.60 o 
   4   2  16       38.50       46.44      5.38 o 
   5   2  16       97.14      102.70     16.44 o 
  -5   3  16        9.17        4.08      5.63 o 
  -4   3  16       73.66       64.54      7.53 o 
  -3   3  16      250.50      244.79     10.93 o 
  -2   3  16      292.00      293.18     11.26 o 
  -1   3  16      258.13      263.99     10.67 o 
   0   3  16      493.44      502.61     22.62 o 
   1   3  16      258.22      264.11     10.75 o 
   2   3  16      292.01      272.44      9.26 o 
   3   3  16      250.50      243.48      8.70 o 
   4   3  16       73.57       59.41     11.37 o 
   5   3  16        9.16       10.57      7.14 o 
  -5   4  16       87.06       94.61     10.93 o 
  -4   4  16       15.97       21.30      7.02 o 
  -3   4  16       29.89       30.86      5.17 o 
  -2   4  16      285.67      293.59     11.90 o 
  -1   4  16      583.14      582.94     16.90 o 
   0   4  16       45.91       49.27      5.46 o 
   1   4  16      583.63      585.33     17.19 o 
   2   4  16      285.33      262.22     13.22 o 
   3   4  16       29.96       22.33      3.20 o 
   4   4  16       15.91        6.65     10.99 o 
   5   4  16       87.08       91.78     16.49 o 
  -5   5  16        3.78       10.15      9.42 o 
  -4   5  16       40.27       31.50      8.85 o 
  -3   5  16       46.12       46.20      8.39 o 
  -2   5  16      179.45      170.79      9.15 o 
  -1   5  16      326.78      336.76     13.12 o 
   0   5  16        0.06        4.00      3.59 o 
   1   5  16      326.63      352.21     13.97 o 
   2   5  16      179.45      197.62     13.27 o 
   3   5  16       46.14       29.82      5.33 o 
   4   5  16       40.28       20.05     11.07 o 
   5   5  16        3.79        2.76      9.19 o 
  -4   6  16       72.17       69.31     11.63 o 
  -3   6  16        4.95        6.17      4.83 o 
  -2   6  16       15.67       17.35      4.47 o 
  -1   6  16      137.52      129.87      9.11 o 
   0   6  16      911.07      916.39     32.23 o 
   1   6  16      137.51      118.81      8.81 o 
   2   6  16       15.65       12.87      4.24 o 
   3   6  16        4.95        7.09      4.22 o 
   4   6  16       72.27       69.71     11.92 o 
   5   6  16        4.62       -0.79      9.57 o 
  -4   7  16       18.10        6.20      6.69 o 
  -3   7  16        6.83        0.12      8.79 o 
  -2   7  16       56.98       51.49      7.59 o 
  -1   7  16       16.32        9.95      5.89 o 
   0   7  16      499.14      493.16     25.05 o 
   1   7  16       16.28        3.47      5.10 o 
   2   7  16       57.09       40.42      6.21 o 
   3   7  16        6.83       -5.48      5.48 o 
   4   7  16       18.07       16.96      6.16 o 
   5   7  16       10.28      -19.22     19.22 o 
  -4   8  16        4.53        9.30      8.30 o 
  -3   8  16       79.35       73.59     13.08 o 
  -2   8  16        6.17        2.67      5.73 o 
  -1   8  16       77.05      101.90     10.43 o 
   0   8  16       85.01       76.00     12.57 o 
   1   8  16       76.99       77.85     13.04 o 
   2   8  16        6.16       -0.07      4.72 o 
   3   8  16       79.25       78.73      9.95 o 
   4   8  16        4.50       -1.56      8.88 o 
  -4   9  16       19.43       32.59     13.37 o 
  -3   9  16        5.01       -2.37      8.55 o 
  -2   9  16        9.59       -0.35      6.44 o 
  -1   9  16       36.56       36.82      9.14 o 
   0   9  16        0.11       -5.22      7.02 o 
   1   9  16       36.59       20.46      7.66 o 
   2   9  16        9.56        9.72      6.45 o 
   3   9  16        4.99       15.14      8.50 o 
  -3  10  16       80.43      115.35     35.52 o 
  -2  10  16       39.35       75.30     14.17 o 
  -1  10  16       14.34       11.35      8.89 o 
   0  10  16       15.90       31.61     10.07 o 
   1  10  16       14.28        8.86      7.93 o 
   2  10  16       39.38       39.38     10.35 o 
   3  10  16       80.36      108.21     20.51 o 
  -2  11  16        0.66        3.30     20.69 o 
  -1  11  16       21.62       23.73     18.86 o 
   0  11  16        1.69       17.22      9.72 o 
   1  11  16       21.59       16.17     28.29 o 
   1   0  17      406.23      405.76     11.47 o 
   2   0  17        0.13       -0.72      2.33 o 
   3   0  17       51.26       48.62      5.33 o 
   4   0  17       99.23      105.01     11.46 o 
   5   0  17      206.93      224.43     22.86 o 
  -5   1  17        7.55        5.31     10.89 o 
  -4   1  17        8.86       13.22      6.70 o 
  -3   1  17      186.34      184.98     10.48 o 
  -2   1  17       31.26       32.69      4.25 o 
  -1   1  17       51.29       62.07      6.77 o 
   0   1  17       19.35       23.61      3.57 o 
   1   1  17       51.29       58.33      4.22 o 
   2   1  17       31.26       29.54      3.85 o 
   3   1  17      186.35      182.20      7.47 o 
   4   1  17        8.86        5.83      3.79 o 
   5   1  17        7.54       17.47      7.41 o 
  -5   2  17       42.57       39.08     13.79 o 
  -4   2  17      183.55      193.84     15.63 o 
  -3   2  17      170.78      154.35      9.74 o 
  -2   2  17      681.08      676.99     19.18 o 
  -1   2  17        0.25        0.59      2.71 o 
   0   2  17      256.23      258.38     11.19 o 
   1   2  17        0.24        2.11      2.08 o 
   2   2  17      680.37      710.14     16.06 o 
   3   2  17      170.94      162.50      7.74 o 
   4   2  17      183.72      191.05     11.14 o 
   5   2  17       42.53       44.70     10.47 o 
  -5   3  17        2.82        4.73      6.20 o 
  -4   3  17        4.21        4.41      6.58 o 
  -3   3  17       55.10       56.45      6.03 o 
  -2   3  17       40.70       33.60      3.94 o 
  -1   3  17       13.45       13.16      3.49 o 
   0   3  17      185.51      195.88     11.00 o 
   1   3  17       13.45       11.16      2.72 o 
   2   3  17       40.70       29.12      4.66 o 
   3   3  17       55.12       48.24      4.78 o 
   4   3  17        4.20        9.25      5.13 o 
   5   3  17        2.82       -7.69      8.41 o 
  -5   4  17       13.38       15.54      6.95 o 
  -4   4  17      115.27      113.34     12.09 o 
  -3   4  17       85.45       72.79      9.99 o 
  -2   4  17        6.19        5.64      3.56 o 
  -1   4  17      503.95      483.81     15.62 o 
   0   4  17      416.77      408.74     17.21 o 
   1   4  17      504.56      500.84     15.95 o 
   2   4  17        6.09       12.64      2.86 o 
   3   4  17       85.73       85.56      9.16 o 
   4   4  17      115.04      105.63     26.83 o 
   5   4  17       13.38       10.48     10.40 o 
  -5   5  17       33.67       14.47     10.27 o 
  -4   5  17      118.14      112.35     13.91 o 
  -3   5  17       50.84       67.50      8.49 o 
  -2   5  17      124.44      126.55      8.35 o 
  -1   5  17       96.12       91.61      7.91 o 
   0   5  17      494.17      500.39     20.26 o 
   1   5  17       96.15       86.18     11.12 o 
   2   5  17      124.43      120.59      8.41 o 
   3   5  17       50.84       43.32      6.03 o 
   4   5  17      118.13      117.92     16.19 o 
   5   5  17       33.67       21.72     11.08 o 
  -5   6  17       82.85       99.61     24.54 o 
  -4   6  17        7.17       13.88      9.08 o 
  -3   6  17      111.90      116.13      9.37 o 
  -2   6  17        4.95       12.39      4.03 o 
  -1   6  17      469.38      505.21     17.99 o 
   0   6  17       76.55       82.98     14.41 o 
   1   6  17      469.83      492.20     19.80 o 
   2   6  17        4.95       -2.78      4.07 o 
   3   6  17      111.92      110.06     12.86 o 
   4   6  17        7.16       20.38      6.88 o 
   5   6  17       82.83      103.64     22.34 o 
  -4   7  17        1.78       -2.49      7.02 o 
  -3   7  17       20.46        8.44      5.65 o 
  -2   7  17        3.88        1.23      5.10 o 
  -1   7  17       34.53       28.36     10.04 o 
   0   7  17       14.99       19.96      6.59 o 
   1   7  17       34.53       26.42      6.33 o 
   2   7  17        3.89        0.83      4.77 o 
   3   7  17       20.47       24.35      6.63 o 
   4   7  17        1.78       -0.64      7.56 o 
  -4   8  17       52.39       41.94     11.98 o 
  -3   8  17       33.83       50.70      9.40 o 
  -2   8  17       55.58       71.06      9.12 o 
  -1   8  17        2.67       -4.90      6.92 o 
   0   8  17      253.68      227.42     19.31 o 
   1   8  17        2.67       -0.28      6.01 o 
   2   8  17       55.54       39.02      7.39 o 
   3   8  17       33.80       56.10      8.86 o 
   4   8  17       52.45       68.04     12.41 o 
  -3   9  17        4.78       -2.54      9.63 o 
  -2   9  17       20.98       14.10      8.46 o 
  -1   9  17        5.63        2.61      9.05 o 
   0   9  17        3.61        7.26      7.67 o 
   1   9  17        5.62        3.81      7.55 o 
   2   9  17       20.97       23.31      7.86 o 
   3   9  17        4.78       -4.24      9.54 o 
  -3  10  17       35.93       32.77     24.90 o 
  -2  10  17       33.40       36.65     10.56 o 
  -1  10  17        9.15        1.59     12.47 o 
   0  10  17       35.24       50.50     11.05 o 
   1  10  17        9.17        8.82      8.42 o 
   2  10  17       33.52       38.80      9.24 o 
  -1  11  17       21.49       35.70     26.18 o 
   0  11  17        4.78       14.28     20.32 o 
   1  11  17       21.47      -12.27     17.76 o 
   0   0  18      478.82      536.04     22.25 o 
   1   0  18       10.25       15.39      2.35 o 
   2   0  18       97.25       88.09      5.10 o 
   3   0  18      128.84      114.43      9.51 o 
   4   0  18       54.16       45.25      6.79 o 
   5   0  18        0.00       12.63     10.49 o 
  -5   1  18       15.97       24.24      8.62 o 
  -4   1  18       16.35        8.21      7.03 o 
  -3   1  18       19.31       22.32      3.73 o 
  -2   1  18      137.36      133.98      8.25 o 
  -1   1  18        0.71        0.25      2.99 o 
   0   1  18      297.37      261.70     10.65 o 
   1   1  18        0.73        3.74      2.00 o 
   2   1  18      137.25      150.21      6.66 o 
   3   1  18       19.23       19.40      2.93 o 
   4   1  18       16.37       13.02      5.17 o 
   5   1  18       15.99       22.56      8.36 o 
  -5   2  18       67.09       59.30      9.04 o 
  -4   2  18        8.91       18.27      7.41 o 
  -3   2  18       40.58       31.02      5.76 o 
  -2   2  18       15.27       21.87      5.01 o 
  -1   2  18      692.23      701.05     19.59 o 
   0   2  18      116.53      121.13      8.42 o 
   1   2  18      692.67      699.14     17.29 o 
   2   2  18       15.39       14.59      2.89 o 
   3   2  18       40.37       48.23      4.80 o 
   4   2  18        8.90       -0.17      5.01 o 
   5   2  18       67.11       64.63     13.42 o 
  -5   3  18       17.61        7.94      7.08 o 
  -4   3  18       11.42        1.19      6.46 o 
  -3   3  18        5.79        7.20      3.69 o 
  -2   3  18       14.16       12.52      4.36 o 
  -1   3  18       61.64       73.32      6.68 o 
   0   3  18      151.29      129.31      9.05 o 
   1   3  18       61.61       67.16      5.89 o 
   2   3  18       14.19       13.55      3.54 o 
   3   3  18        5.79        9.38      3.07 o 
   4   3  18       11.35       15.21      5.61 o 
   5   3  18       17.61       23.80     18.31 o 
  -5   4  18      137.91      147.20     16.39 o 
  -4   4  18       63.45       60.69     14.27 o 
  -3   4  18      170.29      159.18     10.64 o 
  -2   4  18       45.51       29.20      4.42 o 
  -1   4  18      966.62     1006.60     24.13 o 
   0   4  18       77.89       72.31      8.36 o 
   1   4  18      966.10      959.64     28.36 o 
   2   4  18       45.54       34.73      4.88 o 
   3   4  18      170.39      170.54      8.77 o 
   4   4  18       63.50       56.17      9.72 o 
   5   4  18      137.88      127.06     18.63 o 
  -5   5  18       28.15       18.86     14.46 o 
  -4   5  18       25.97       12.62      8.97 o 
  -3   5  18       62.51       58.00      7.07 o 
  -2   5  18       18.28       14.95      4.35 o 
  -1   5  18      151.22      158.08      9.64 o 
   0   5  18       56.01       57.98      8.53 o 
   1   5  18      151.07      150.59     10.11 o 
   2   5  18       18.35       23.29      4.17 o 
   3   5  18       62.62       68.88      5.91 o 
   4   5  18       25.93       17.91     11.31 o 
   5   5  18       28.11        4.94     12.82 o 
  -4   6  18       99.03      147.89     16.84 o 
  -3   6  18       34.65       35.96      9.49 o 
  -2   6  18       76.67       96.33      8.78 o 
  -1   6  18       11.56       14.06      5.06 o 
   0   6  18       42.93       35.29      5.93 o 
   1   6  18       11.55        1.99      5.00 o 
   2   6  18       76.74       65.76      7.20 o 
   3   6  18       34.66       33.32     10.12 o 
   4   6  18       98.88       93.80     15.14 o 
  -4   7  18        6.76       16.19     11.22 o 
  -3   7  18        4.31       13.27      6.54 o 
  -2   7  18       25.51       20.20      8.56 o 
  -1   7  18       36.29       42.18      8.52 o 
   0   7  18       29.88       16.55      7.06 o 
   1   7  18       36.43       30.11      6.86 o 
   2   7  18       25.54       20.32      6.00 o 
   3   7  18        4.28       -1.08      6.02 o 
   4   7  18        6.77        8.15      6.97 o 
  -4   8  18       23.23       49.98     16.84 o 
  -3   8  18       36.05       32.64      7.99 o 
  -2   8  18        5.67        1.75      6.23 o 
  -1   8  18       18.82       22.07      9.01 o 
   0   8  18       29.37       38.72      9.18 o 
   1   8  18       18.97       19.50      7.03 o 
   2   8  18        5.71        8.11      6.74 o 
   3   8  18       35.94       29.11      9.26 o 
   4   8  18       23.26       67.19     15.38 o 
  -3   9  18       12.54        9.12     13.21 o 
  -2   9  18        3.24       -0.10      8.26 o 
  -1   9  18        2.45        5.30      8.19 o 
   0   9  18       69.64       74.54     13.19 o 
   1   9  18        2.45        3.03      7.55 o 
   2   9  18        3.24       -6.83      7.93 o 
   3   9  18       12.55       20.34      8.21 o 
  -2  10  18       57.63       52.17     18.01 o 
  -1  10  18       52.22       63.82     14.98 o 
   0  10  18       25.05       29.26     10.65 o 
   1  10  18       52.17       55.60     17.68 o 
   2  10  18       57.65       49.74     14.14 o 
   1   0  19      148.74      137.98      7.09 o 
   2   0  19       17.13       16.76      3.51 o 
   3   0  19        2.55       10.98      3.02 o 
   4   0  19       15.77        9.75      4.49 o 
   5   0  19       11.29       -4.68      7.86 o 
  -5   1  19       23.06       21.65      8.74 o 
  -4   1  19       90.57       96.84     12.54 o 
  -3   1  19       11.04       11.81      3.50 o 
  -2   1  19      373.43      403.08     13.09 o 
  -1   1  19      170.97      173.26      8.22 o 
   0   1  19      174.31      182.36      8.89 o 
   1   1  19      170.74      154.83      9.89 o 
   2   1  19      373.52      381.65     11.44 o 
   3   1  19       10.96       12.45      3.06 o 
   4   1  19       90.48       77.90     14.04 o 
   5   1  19       23.04       22.15      9.62 o 
  -5   2  19       28.95       27.29      7.58 o 
  -4   2  19       56.01       43.00      9.92 o 
  -3   2  19       20.27       25.79      5.46 o 
  -2   2  19      101.84      118.23      7.97 o 
  -1   2  19      173.52      186.46      9.86 o 
   0   2  19       67.40       54.36      7.32 o 
   1   2  19      173.28      172.35      7.87 o 
   2   2  19      102.23       95.43      5.74 o 
   3   2  19       20.35       22.78      3.65 o 
   4   2  19       55.95       65.76      8.10 o 
   5   2  19       28.93       29.84      9.56 o 
  -5   3  19       68.25       42.81     10.78 o 
  -4   3  19      113.78       99.18     18.19 o 
  -3   3  19       96.70       82.58      7.08 o 
  -2   3  19       92.31       89.60      6.86 o 
  -1   3  19      463.72      468.09     17.99 o 
   0   3  19       62.00       54.60      6.77 o 
   1   3  19      462.96      471.11     17.69 o 
   2   3  19       92.32       83.18      5.54 o 
   3   3  19       96.60       89.45      6.20 o 
   4   3  19      113.79      115.71     11.80 o 
   5   3  19       68.16       62.62     24.35 o 
  -5   4  19       25.63       34.54     11.54 o 
  -4   4  19       65.94       58.23     11.36 o 
  -3   4  19        4.28        5.87      4.47 o 
  -2   4  19      150.86      143.91     10.23 o 
  -1   4  19      272.62      297.08     14.17 o 
   0   4  19        0.22        1.90      3.90 o 
   1   4  19      272.48      284.56     13.48 o 
   2   4  19      151.01      150.31      9.03 o 
   3   4  19        4.24        4.70      3.25 o 
   4   4  19       65.95       86.60     12.86 o 
   5   4  19       25.59       23.51     11.70 o 
  -4   5  19       20.83       14.67      9.31 o 
  -3   5  19       79.42       78.20      8.72 o 
  -2   5  19      129.67      123.13      8.66 o 
  -1   5  19       38.94       37.01      5.06 o 
   0   5  19        1.02        5.34      4.08 o 
   1   5  19       38.89       30.74      4.79 o 
   2   5  19      130.02      127.92      9.90 o 
   3   5  19       79.38       65.67      5.82 o 
   4   5  19       20.91       36.95     10.36 o 
  -4   6  19        1.06        2.22     11.82 o 
  -3   6  19       51.98       48.24      7.72 o 
  -2   6  19        6.09       13.34      4.89 o 
  -1   6  19       23.06       21.40      8.48 o 
   0   6  19       82.42       84.35     10.94 o 
   1   6  19       23.08       26.11      4.67 o 
   2   6  19        6.09        9.84      4.34 o 
   3   6  19       51.96       43.58      6.13 o 
   4   6  19        1.06       -4.14      7.18 o 
  -4   7  19       59.32       56.51     13.60 o 
  -3   7  19        9.04        5.60      6.79 o 
  -2   7  19       55.43       56.78      8.20 o 
  -1   7  19       79.12       75.31     15.64 o 
   0   7  19      284.86      337.35     20.83 o 
   1   7  19       79.03       76.22     13.00 o 
   2   7  19       55.41       47.31      7.84 o 
   3   7  19        9.06        1.20      7.83 o 
   4   7  19       59.40      102.65     16.29 o 
  -4   8  19       41.87       20.14     15.38 o 
  -3   8  19       14.23        2.02      7.23 o 
  -2   8  19       49.48       59.01     10.75 o 
  -1   8  19       18.09        4.80      7.68 o 
   0   8  19       46.59       42.35     11.01 o 
   1   8  19       18.12        8.73      9.33 o 
   2   8  19       49.58       37.95     14.58 o 
   3   8  19       14.21       19.75      8.48 o 
  -3   9  19       27.03       23.85     13.82 o 
  -2   9  19       10.47       24.92     10.68 o 
  -1   9  19       27.56       33.60     10.31 o 
   0   9  19        0.44       -4.14      8.65 o 
   1   9  19       27.46       35.89      9.58 o 
   2   9  19       10.48        2.78      8.04 o 
   3   9  19       26.97       33.69     15.20 o 
  -1  10  19       19.01       40.78     11.15 o 
   0  10  19       34.58       25.91     10.78 o 
   1  10  19       19.02       11.73     10.22 o 
   2  10  19        8.39        3.30     18.67 o 
   0   0  20       76.93       65.10      9.13 o 
   1   0  20      161.41      165.58      9.76 o 
   2   0  20       39.67       39.60      4.22 o 
   3   0  20        0.28        1.15      3.34 o 
   4   0  20       31.81       39.03      6.66 o 
   5   0  20       24.81       15.24      9.06 o 
  -5   1  20       17.25       17.16      9.16 o 
  -4   1  20       64.19       48.36     14.82 o 
  -3   1  20       11.39       15.61      4.10 o 
  -2   1  20       54.64       61.41      6.03 o 
  -1   1  20       90.97       94.82      6.77 o 
   0   1  20      604.94      624.45     18.36 o 
   1   1  20       90.72       98.26      6.18 o 
   2   1  20       54.61       57.84      5.19 o 
   3   1  20       11.47       12.56      3.26 o 
   4   1  20       64.20       55.91      8.45 o 
   5   1  20       17.20       19.93      9.23 o 
  -5   2  20       23.25        9.83      6.95 o 
  -4   2  20       42.34       59.88     16.58 o 
  -3   2  20        5.90        6.09      4.59 o 
  -2   2  20       91.91       73.05      6.80 o 
  -1   2  20      700.03      702.85     22.18 o 
   0   2  20       38.38       39.21      4.78 o 
   1   2  20      699.75      745.64     18.68 o 
   2   2  20       91.84       78.42      4.97 o 
   3   2  20        5.94        6.35      3.51 o 
   4   2  20       42.38       58.00     10.31 o 
   5   2  20       23.22       40.84     14.21 o 
  -5   3  20       13.16        1.00      8.42 o 
  -4   3  20      101.55       93.47     13.31 o 
  -3   3  20       21.43       16.80      5.00 o 
  -2   3  20      313.59      288.50     11.96 o 
  -1   3  20       55.37       50.13      6.01 o 
   0   3  20      167.35      148.50     10.08 o 
   1   3  20       55.38       64.06      6.39 o 
   2   3  20      314.24      325.79     11.19 o 
   3   3  20       21.43       24.20      4.28 o 
   4   3  20      101.62      115.45     12.16 o 
   5   3  20       13.16       27.28     18.67 o 
  -4   4  20        3.03        4.29      7.76 o 
  -3   4  20        6.99       -1.59      4.53 o 
  -2   4  20       18.33       16.78      4.13 o 
  -1   4  20       83.66       75.31      8.09 o 
   0   4  20       23.84       21.55      5.80 o 
   1   4  20       83.77       81.14      7.30 o 
   2   4  20       18.29       21.09      3.46 o 
   3   4  20        6.99        6.51      4.04 o 
   4   4  20        3.02       16.94      7.17 o 
  -4   5  20       36.11       57.43     12.88 o 
  -3   5  20       28.22       30.84      6.23 o 
  -2   5  20       53.60       55.44      5.86 o 
  -1   5  20      137.11      135.28     10.90 o 
   0   5  20      139.40      124.70     12.79 o 
   1   5  20      136.94      104.07      9.52 o 
   2   5  20       53.61       72.76      5.99 o 
   3   5  20       28.26       28.75      4.48 o 
   4   5  20       36.04       30.85     13.01 o 
  -4   6  20       21.47        9.14     11.60 o 
  -3   6  20        6.86       12.04      6.59 o 
  -2   6  20       30.06       32.18      5.67 o 
  -1   6  20      119.46      131.61     10.98 o 
   0   6  20      120.09       99.59      8.99 o 
   1   6  20      119.45      112.75      9.00 o 
   2   6  20       30.01       25.27      5.52 o 
   3   6  20        6.85       10.32      6.01 o 
   4   6  20       21.48       12.83     19.59 o 
  -4   7  20        4.21       12.45     25.63 o 
  -3   7  20       14.19       11.30      7.05 o 
  -2   7  20       16.70       14.15      7.20 o 
  -1   7  20       50.47       47.18      9.45 o 
   0   7  20        1.65       17.29      7.42 o 
   1   7  20       50.44       41.54      8.42 o 
   2   7  20       16.68       22.72      6.93 o 
   3   7  20       14.23        4.79      9.41 o 
   4   7  20        4.21       14.57     12.48 o 
  -3   8  20       21.75       19.02      9.76 o 
  -2   8  20        5.06       10.38      7.86 o 
  -1   8  20        7.29       16.17      8.70 o 
   0   8  20        1.30       14.03      9.44 o 
   1   8  20        7.30       13.61      8.29 o 
   2   8  20        5.06       -0.84      8.96 o 
   3   8  20       21.75       31.45     13.47 o 
  -2   9  20       86.19       61.19     12.81 o 
  -1   9  20       15.73       11.07      9.31 o 
   0   9  20       21.90       30.23     10.58 o 
   1   9  20       15.73       23.40      9.42 o 
   2   9  20       86.14      101.57     11.31 o 
   3   9  20       13.09       23.80     16.66 o 
  -1  10  20       13.45        4.79     13.59 o 
   0  10  20        8.43       37.36     16.89 o 
   1   0  21       28.24       13.92      3.19 o 
   2   0  21      267.92      267.18     10.02 o 
   3   0  21       10.51       10.90      3.19 o 
   4   0  21       76.77      102.10     13.32 o 
   5   0  21       13.60        7.40      8.63 o 
  -5   1  21        1.99       -1.95      8.30 o 
  -4   1  21      146.81      162.43     20.40 o 
  -3   1  21       86.35       78.81      7.66 o 
  -2   1  21      101.83       83.37      9.39 o 
  -1   1  21       76.28       68.62      7.38 o 
   0   1  21      361.45      405.62     14.51 o 
   1   1  21       76.10       60.44      7.35 o 
   2   1  21      102.25       91.99      7.79 o 
   3   1  21       86.42       73.30      6.33 o 
   4   1  21      146.86      157.75     14.95 o 
   5   1  21        2.01        2.04     12.33 o 
  -5   2  21        7.38        8.37     12.91 o 
  -4   2  21       15.86        3.16      9.99 o 
  -3   2  21        3.40        4.70      5.19 o 
  -2   2  21       38.67       46.75      6.25 o 
  -1   2  21      217.09      245.79     13.67 o 
   0   2  21        5.41        9.02      3.53 o 
   1   2  21      217.08      212.13     11.18 o 
   2   2  21       38.67       41.11      4.01 o 
   3   2  21        3.41        0.44      4.64 o 
   4   2  21       15.86       10.04      7.46 o 
   5   2  21        7.37       15.75     18.49 o 
  -4   3  21       28.90       21.18      8.38 o 
  -3   3  21       58.79       68.02      8.12 o 
  -2   3  21       30.69       29.20      4.47 o 
  -1   3  21      343.80      411.71     19.49 o 
   0   3  21      173.26      155.53     11.23 o 
   1   3  21      343.34      362.16     15.82 o 
   2   3  21       30.69       25.68      3.68 o 
   3   3  21       58.85       61.18      7.32 o 
   4   3  21       28.87       21.90      7.75 o 
  -4   4  21       24.34       24.13      9.24 o 
  -3   4  21        0.04        4.56      5.14 o 
  -2   4  21       43.95       41.88      6.03 o 
  -1   4  21       28.37       29.12      6.21 o 
   0   4  21        1.56        2.13      3.87 o 
   1   4  21       28.34       45.22      5.77 o 
   2   4  21       43.95       37.50      4.83 o 
   3   4  21        0.04        0.49      4.17 o 
   4   4  21       24.33       22.83      8.86 o 
  -4   5  21       88.20       97.08     32.94 o 
  -3   5  21       22.36       24.77      6.15 o 
  -2   5  21      223.77      223.28     15.75 o 
  -1   5  21       74.23       85.59     10.11 o 
   0   5  21      220.24      237.02     14.21 o 
   1   5  21       74.34       71.26     12.98 o 
   2   5  21      223.60      226.47     11.50 o 
   3   5  21       22.32       25.73      5.46 o 
   4   5  21       88.39       91.60     17.54 o 
  -4   6  21       13.31       23.76     12.61 o 
  -3   6  21        5.19       -2.24      6.54 o 
  -2   6  21        3.28        3.04      5.68 o 
  -1   6  21       24.41       49.61      8.40 o 
   0   6  21       41.69       52.54      8.58 o 
   1   6  21       24.41       22.52      8.72 o 
   2   6  21        3.28       12.08      5.49 o 
   3   6  21        5.18       -1.40      6.82 o 
   4   6  21       13.32       14.48     13.74 o 
  -3   7  21       23.82       30.83      9.38 o 
  -2   7  21      115.90      113.58     13.10 o 
  -1   7  21       24.93       23.14      7.68 o 
   0   7  21        7.87        3.65      6.39 o 
   1   7  21       24.84        4.31      6.73 o 
   2   7  21      115.78      109.51     22.88 o 
   3   7  21       23.81       35.44     23.53 o 
   4   7  21       41.27       72.14     20.51 o 
  -3   8  21        2.84       -0.82      9.22 o 
  -2   8  21       13.34       15.78      9.65 o 
  -1   8  21       14.95       11.59      7.88 o 
   0   8  21       22.43        0.07      9.17 o 
   1   8  21       14.93       -0.07      9.22 o 
   2   8  21       13.34        0.33     13.39 o 
   3   8  21        2.83        1.08      9.81 o 
  -2   9  21        6.05       12.08     16.84 o 
  -1   9  21       80.62       58.67     11.95 o 
   0   9  21       69.31       71.83     15.01 o 
   1   9  21       80.58       83.40     12.91 o 
   2   9  21        6.05      -12.88     17.12 o 
  -1  10  21       29.49       68.48     26.00 o 
   0   0  22       90.60       94.45     13.34 o 
   1   0  22        0.02        7.53      3.41 o 
   2   0  22        8.01        6.60      3.01 o 
   3   0  22        0.15        2.95      5.90 o 
   4   0  22       15.74       18.66      7.69 o 
  -4   1  22       14.04       22.22     13.73 o 
  -3   1  22       11.77       11.51      5.01 o 
  -2   1  22        0.06        5.30      3.36 o 
  -1   1  22       56.47       60.61      6.15 o 
   0   1  22      131.79      135.88      9.17 o 
   1   1  22       56.40       53.97      4.94 o 
   2   1  22        0.05        1.11      2.95 o 
   3   1  22       11.66       16.79      5.83 o 
   4   1  22       13.99       28.03      7.03 o 
  -4   2  22       11.62       19.34     12.12 o 
  -3   2  22       23.64       21.70      7.41 o 
  -2   2  22       29.50       23.71      4.65 o 
  -1   2  22       15.07       15.90      5.02 o 
   0   2  22      344.42      366.85     15.49 o 
   1   2  22       15.08       17.65      3.64 o 
   2   2  22       29.53       34.89      4.57 o 
   3   2  22       23.63       16.33      4.78 o 
   4   2  22       11.59        2.27      6.11 o 
  -4   3  22      112.69      105.02     14.06 o 
  -3   3  22        0.09        0.72      5.04 o 
  -2   3  22      241.58      241.52     11.62 o 
  -1   3  22       52.10       52.56     13.43 o 
   0   3  22      824.54      831.91     28.00 o 
   1   3  22       52.10       49.01      5.49 o 
   2   3  22      241.33      233.51      9.71 o 
   3   3  22        0.09       -3.24      4.07 o 
   4   3  22      112.77      140.42     15.07 o 
  -4   4  22        9.60       12.24      9.31 o 
  -3   4  22        2.13        7.68      5.31 o 
  -2   4  22       41.01       49.66      8.07 o 
  -1   4  22      108.48      103.34     13.09 o 
   0   4  22        0.16        8.96      4.21 o 
   1   4  22      108.66       97.74      8.39 o 
   2   4  22       41.01       42.86      5.37 o 
   3   4  22        2.11        9.75      5.59 o 
   4   4  22        9.59        1.54      8.53 o 
  -4   5  22       31.84       29.68     11.19 o 
  -3   5  22       51.08       42.76      8.07 o 
  -2   5  22       83.53      103.84     10.61 o 
  -1   5  22       75.14       76.31      9.21 o 
   0   5  22       35.87       34.33      6.19 o 
   1   5  22       75.10       60.26     10.14 o 
   2   5  22       83.49       77.56      9.52 o 
   3   5  22       51.13       50.70      8.71 o 
   4   5  22       31.83       19.22     16.11 o 
  -4   6  22        9.64       11.49     15.29 o 
  -3   6  22        5.89       18.88      9.20 o 
  -2   6  22        2.81       -1.12      7.23 o 
  -1   6  22       76.24       64.91     14.27 o 
   0   6  22        4.70        8.44      6.33 o 
   1   6  22       76.19       93.32      9.95 o 
   2   6  22        2.80        0.70      5.34 o 
   3   6  22        5.89        7.93     10.26 o 
   4   6  22        9.65       15.56     16.29 o 
  -3   7  22       20.54       19.36      7.98 o 
  -2   7  22       56.69       54.42     11.16 o 
  -1   7  22       83.04       80.08     12.59 o 
   0   7  22       62.83       48.03     10.12 o 
   1   7  22       83.27      104.82     13.48 o 
   2   7  22       56.70       41.21     13.81 o 
   3   7  22       20.57       32.18     10.34 o 
  -3   8  22        6.07       11.21     13.61 o 
  -2   8  22       31.67       45.05     11.13 o 
  -1   8  22       27.23       23.89      9.99 o 
   0   8  22       32.59       40.86     12.62 o 
   1   8  22       27.21       18.82     16.41 o 
   2   8  22       31.67       40.53      9.83 o 
   3   8  22        6.09       18.13     17.94 o 
  -1   9  22       12.96       22.70     16.42 o 
   0   9  22        2.87       -3.64      9.44 o 
   1   9  22       12.95       -5.31     20.32 o 
   1   0  23      444.69      454.04     16.51 o 
   2   0  23       20.73       19.51      3.58 o 
   3   0  23       86.61       90.97     11.54 o 
   4   0  23       19.47       19.17      7.05 o 
  -4   1  23       20.31        9.02      6.52 o 
  -3   1  23       15.42        9.15      4.35 o 
  -2   1  23      110.19      115.39      8.65 o 
  -1   1  23       97.16       87.70      7.10 o 
   0   1  23      235.49      254.88     16.05 o 
   1   1  23       97.11       76.27      7.83 o 
   2   1  23      109.89      123.61      7.00 o 
   3   1  23       15.46       16.13      4.94 o 
   4   1  23       20.35       14.28      7.20 o 
  -4   2  23        5.48        4.13     11.30 o 
  -3   2  23        4.19        5.22      4.93 o 
  -2   2  23      124.33      125.10      9.54 o 
  -1   2  23      130.97      112.19     11.68 o 
   0   2  23       39.83       40.78      4.93 o 
   1   2  23      131.18      120.35      7.67 o 
   2   2  23      124.21      109.04      8.11 o 
   3   2  23        4.17        4.37      4.93 o 
   4   2  23        5.45        7.95      9.57 o 
  -4   3  23        0.22       -0.94      8.28 o 
  -3   3  23       68.43       55.38     13.85 o 
  -2   3  23       22.35       23.83      5.09 o 
  -1   3  23       21.14       30.25      9.06 o 
   0   3  23       20.44       28.91      5.31 o 
   1   3  23       21.08       24.81      5.22 o 
   2   3  23       22.34       24.00      5.40 o 
   3   3  23       68.43       71.84     13.02 o 
   4   3  23        0.22       -5.37      7.37 o 
  -4   4  23       40.58       31.05     10.02 o 
  -3   4  23       17.94       10.73      6.02 o 
  -2   4  23      183.71      189.37     13.22 o 
  -1   4  23       37.58       50.32      9.29 o 
   0   4  23       50.36       55.83      7.10 o 
   1   4  23       37.67       27.38      5.46 o 
   2   4  23      183.50      156.02      9.86 o 
   3   4  23       17.97        8.04     11.39 o 
   4   4  23       40.58       17.62     10.65 o 
  -4   5  23       39.20       50.67     17.49 o 
  -3   5  23       15.42       11.07      6.79 o 
  -2   5  23      113.45      112.96     12.08 o 
  -1   5  23       25.39       24.16      6.30 o 
   0   5  23       15.09        5.15      5.59 o 
   1   5  23       25.46       43.09      8.96 o 
   2   5  23      113.24      104.23     12.66 o 
   3   5  23       15.43       11.37      9.24 o 
   4   5  23       39.27       31.86     17.94 o 
  -4   6  23        2.68      -22.52     22.52 o 
  -3   6  23       22.21       23.72     12.41 o 
  -2   6  23       28.85       35.96     10.16 o 
  -1   6  23       65.54       82.13     12.51 o 
   0   6  23        0.40       -0.18      6.19 o 
   1   6  23       65.62       56.98     11.42 o 
   2   6  23       28.84       29.73      7.46 o 
   3   6  23       22.27       15.49     10.94 o 
  -3   7  23       11.90       12.94      9.10 o 
  -2   7  23        8.75        2.13     10.34 o 
  -1   7  23       38.04       37.54     11.10 o 
   0   7  23       24.35       14.16     11.65 o 
   1   7  23       37.98       33.97      9.11 o 
   2   7  23        8.70        8.77      8.05 o 
   3   7  23       11.94        4.23     10.77 o 
  -2   8  23       32.58       33.54     13.99 o 
  -1   8  23       51.86       41.91     12.27 o 
   0   8  23        4.74       -4.00      9.59 o 
   1   8  23       51.82       60.89     12.02 o 
   2   8  23       32.52        4.38     36.98 o 
   0   0  24      169.19      166.10     20.16 o 
   1   0  24      165.44      152.93      9.01 o 
   2   0  24      134.21      172.66      8.86 o 
   3   0  24        1.45       -4.27      5.94 o 
   4   0  24        6.58        3.99      7.09 o 
  -4   1  24        5.29        0.59      7.38 o 
  -3   1  24       12.24       15.47      5.20 o 
  -2   1  24       44.54       31.15      5.04 o 
  -1   1  24       29.31       30.53      5.68 o 
   0   1  24      320.92      303.30     15.84 o 
   1   1  24       29.26       19.84      6.32 o 
   2   1  24       44.59       37.64      6.13 o 
   3   1  24       12.28        7.20      4.63 o 
   4   1  24        5.29       -1.71      7.12 o 
  -4   2  24       13.51        9.09     12.32 o 
  -3   2  24       69.37       95.32      9.05 o 
  -2   2  24       17.30       16.92      5.57 o 
  -1   2  24      198.54      200.07     11.55 o 
   0   2  24       13.42       15.86      4.24 o 
   1   2  24      198.73      207.64     10.38 o 
   2   2  24       17.22       19.72      3.96 o 
   3   2  24       69.41       72.19      7.72 o 
   4   2  24       13.53        6.27      6.85 o 
  -4   3  24        5.53        0.50      8.91 o 
  -3   3  24        0.20        9.30      5.87 o 
  -2   3  24       10.20        9.19      6.58 o 
  -1   3  24        2.25        9.61      5.38 o 
   0   3  24       53.78       33.08      9.77 o 
   1   3  24        2.25        5.08      4.03 o 
   2   3  24       10.16        9.28      4.03 o 
   3   3  24        0.20        1.29      5.25 o 
   4   3  24        5.55        6.16      8.43 o 
  -4   4  24       19.09       17.01     10.77 o 
  -3   4  24      114.11      120.76     11.06 o 
  -2   4  24        3.63        1.30      5.80 o 
  -1   4  24       26.34       25.98     10.89 o 
   0   4  24      117.32       96.11     11.47 o 
   1   4  24       26.37       29.43      5.87 o 
   2   4  24        3.65       10.29      5.06 o 
   3   4  24      114.14      118.62     13.80 o 
   4   4  24       19.09       30.66     22.79 o 
  -4   5  24        0.46        3.48     18.86 o 
  -3   5  24       25.18       15.42      8.21 o 
  -2   5  24       38.63       36.33      9.25 o 
  -1   5  24       22.78       17.35      7.43 o 
   0   5  24        3.04        7.63      6.20 o 
   1   5  24       22.72       33.65      7.07 o 
   2   5  24       38.65       44.54      7.29 o 
   3   5  24       25.19       20.27      8.79 o 
  -3   6  24       26.28       38.21     10.51 o 
  -2   6  24      104.79      125.49     16.41 o 
  -1   6  24        3.08        3.07      7.51 o 
   0   6  24        0.53        3.89      7.32 o 
   1   6  24        3.09       14.27      8.00 o 
   2   6  24      104.75       97.62     16.81 o 
   3   6  24       26.27       27.56     17.37 o 
  -3   7  24       12.11       27.12     11.82 o 
  -2   7  24       12.13       21.33      9.79 o 
  -1   7  24       26.22       21.38      9.11 o 
   0   7  24        7.94       -6.49      7.85 o 
   1   7  24       26.24       31.68      9.17 o 
   2   7  24       12.09       11.78      8.41 o 
  -2   8  24        3.52        7.69     21.60 o 
  -1   8  24       22.05       30.76     24.17 o 
   0   8  24        8.91        4.07      8.36 o 
   1   8  24       22.00        6.01     14.74 o 
   1   0  25      177.46      184.27     10.46 o 
   2   0  25       39.76       46.27      6.24 o 
   3   0  25       42.96       26.25      6.21 o 
   4   0  25        9.33       37.59      9.25 o 
  -4   1  25        0.26       -8.27      8.27 o 
  -3   1  25       14.93       20.95      6.26 o 
  -2   1  25       12.13       27.95      5.94 o 
  -1   1  25       46.99       58.92      7.34 o 
   0   1  25        0.18        5.51      4.30 o 
   1   1  25       47.01       39.70      6.46 o 
   2   1  25       12.13       18.90      4.48 o 
   3   1  25       14.94       -0.58      6.21 o 
   4   1  25        0.26        0.82      9.99 o 
  -4   2  25       12.70       46.36     15.32 o 
  -3   2  25       67.05       79.90     11.82 o 
  -2   2  25      113.72       99.14      9.73 o 
  -1   2  25       65.25       61.58      7.58 o 
   0   2  25       31.21       33.73      5.63 o 
   1   2  25       65.32       65.10      6.44 o 
   2   2  25      113.71      108.03      8.83 o 
   3   2  25       67.06       71.04      8.97 o 
   4   2  25       12.71       14.06      8.73 o 
  -4   3  25       11.64        7.02      9.29 o 
  -3   3  25       14.52       10.50      6.88 o 
  -2   3  25       18.87       15.93      6.74 o 
  -1   3  25       30.76       26.38      7.61 o 
   0   3  25      199.97      186.60     19.70 o 
   1   3  25       30.74       31.40      8.30 o 
   2   3  25       18.86       23.68      6.30 o 
   3   3  25       14.53       11.98      8.01 o 
   4   3  25       11.65       15.29     11.01 o 
  -4   4  25       14.30        5.29     14.28 o 
  -3   4  25        4.48       13.76      8.32 o 
  -2   4  25       95.32      110.34     14.48 o 
  -1   4  25      101.09       92.29     17.86 o 
   0   4  25      163.94      169.12     14.91 o 
   1   4  25      100.98       90.57      9.97 o 
   2   4  25       95.34      106.89      9.25 o 
   3   4  25        4.49       -0.55      7.06 o 
   4   4  25       14.30       30.76     17.03 o 
  -3   5  25        3.79       -1.10      8.42 o 
  -2   5  25       38.08       36.85     10.43 o 
  -1   5  25        0.25        7.85      6.65 o 
   0   5  25        0.80        2.86      7.69 o 
   1   5  25        0.25       -2.31      6.27 o 
   2   5  25       38.05       33.94      7.35 o 
   3   5  25        3.80        9.72      8.19 o 
  -3   6  25      112.95      158.98     17.62 o 
  -2   6  25        5.02       -9.11      9.11 o 
  -1   6  25       61.17       78.56     17.97 o 
   0   6  25        5.07       13.89      8.56 o 
   1   6  25       60.96       80.12     10.94 o 
   2   6  25        5.02        2.86      6.53 o 
   3   6  25      112.96       67.38     27.83 o 
  -2   7  25        3.36      -10.66     10.66 o 
  -1   7  25       16.23       13.70      9.11 o 
   0   7  25        0.03       -1.18      8.04 o 
   1   7  25       16.21        6.71      9.41 o 
   2   7  25        3.36       17.21     10.41 o 
   0   0  26       50.36       43.56      9.75 o 
   1   0  26        5.19        8.31      4.65 o 
   2   0  26       28.42       37.64      8.37 o 
   3   0  26        0.53        0.76      6.08 o 
   4   0  26       61.75       88.12     18.53 o 
  -4   1  26        1.88        2.40     11.66 o 
  -3   1  26        4.73       -0.20      6.59 o 
  -2   1  26       31.57       26.56      5.40 o 
  -1   1  26       11.43        8.04      4.71 o 
   0   1  26        0.03       -0.81      4.40 o 
   1   1  26       11.45        6.20      4.65 o 
   2   1  26       31.58       31.74      6.21 o 
   3   1  26        4.75       -5.44      5.85 o 
   4   1  26        1.88       -3.93     11.59 o 
  -4   2  26        1.89        3.45     12.12 o 
  -3   2  26       75.48       50.35     12.17 o 
  -2   2  26       17.49       31.36      6.00 o 
  -1   2  26       88.05       94.68      8.98 o 
   0   2  26       65.76       62.29      7.12 o 
   1   2  26       87.86      107.50      8.94 o 
   2   2  26       17.44       12.61      6.38 o 
   3   2  26       75.50       77.05     10.43 o 
   4   2  26        1.88       -8.42     14.10 o 
  -3   3  26        4.62        4.47      7.19 o 
  -2   3  26        7.39        3.23      7.17 o 
  -1   3  26       51.63       51.37     10.17 o 
   0   3  26        8.35       14.01      5.87 o 
   1   3  26       51.62       59.45     11.11 o 
   2   3  26        7.41        8.10      5.38 o 
   3   3  26        4.62       -6.43      6.43 o 
  -3   4  26      132.84      153.82     23.44 o 
  -2   4  26       65.17       83.93     14.23 o 
  -1   4  26       57.54       45.91      9.28 o 
   0   4  26       14.60       12.01      7.43 o 
   1   4  26       57.49       59.46      9.24 o 
   2   4  26       65.13       54.46      7.72 o 
   3   4  26      132.84      145.95     14.60 o 
  -3   5  26        5.76       24.11     12.84 o 
  -2   5  26       11.44       -6.85      8.53 o 
  -1   5  26        2.84        4.12      7.81 o 
   0   5  26       14.22       15.13      8.19 o 
   1   5  26        2.82        2.82      7.83 o 
   2   5  26       11.41       14.57      7.06 o 
   3   5  26        5.74        0.21     12.45 o 
  -2   6  26       10.13       -0.74      8.88 o 
  -1   6  26        4.16        7.59      8.17 o 
   0   6  26      133.80      153.43     16.15 o 
   1   6  26        4.16       17.33      9.01 o 
   2   6  26       10.18       -7.22      8.27 o 
  -1   7  26        0.59        4.44     13.05 o 
   0   7  26        0.19       10.25     17.03 o 
   1   0  27       47.12       52.53      7.68 o 
   2   0  27        2.39       13.94      5.31 o 
   3   0  27      100.80      112.09     11.95 o 
  -3   1  27       39.38       41.34     10.67 o 
  -2   1  27       51.23       49.65      7.66 o 
  -1   1  27       38.02       38.89      8.27 o 
   0   1  27       81.05       61.95     10.78 o 
   1   1  27       38.11       46.59      7.45 o 
   2   1  27       51.27       49.15      6.72 o 
   3   1  27       39.34       45.95      8.38 o 
  -3   2  27        2.94        3.24     12.53 o 
  -2   2  27       46.20       42.56      7.38 o 
  -1   2  27       17.48       17.44      6.30 o 
   0   2  27       89.19      110.33     11.59 o 
   1   2  27       17.45       21.05      6.13 o 
   2   2  27       46.15       46.80      7.73 o 
   3   2  27        2.93       -2.71      6.58 o 
  -3   3  27       11.72       20.38     11.01 o 
  -2   3  27        6.97       -1.05      6.73 o 
  -1   3  27       73.41       72.46     10.83 o 
   0   3  27        5.55        8.24      5.64 o 
   1   3  27       73.34       69.46      9.11 o 
   2   3  27        6.97        9.74      7.59 o 
   3   3  27       11.73       16.50      9.24 o 
  -3   4  27       36.48       43.51     14.54 o 
  -2   4  27        2.67       12.33      8.72 o 
  -1   4  27       18.83       11.79      7.91 o 
   0   4  27       44.83       50.00      8.81 o 
   1   4  27       18.75       18.96      6.93 o 
   2   4  27        2.66        7.01      8.75 o 
   3   4  27       36.47       49.81     12.10 o 
  -3   5  27       30.10       51.63     19.59 o 
  -2   5  27       25.08       17.63     10.32 o 
  -1   5  27       21.93       19.89      8.48 o 
   0   5  27       19.25       19.01      9.20 o 
   1   5  27       21.93       15.68      7.77 o 
   2   5  27       25.15       22.62      6.41 o 
  -2   6  27       12.94       45.96     25.45 o 
  -1   6  27       25.43       27.57     10.97 o 
   0   6  27        0.33        2.41     10.48 o 
   1   6  27       25.38       24.19     10.76 o 
   0   0  28       14.22       -3.10      6.99 o 
   1   0  28       16.81       28.62      6.75 o 
   2   0  28      104.27      106.04     13.20 o 
   3   0  28        3.13        1.16      7.47 o 
  -3   1  28       12.75       13.53      8.22 o 
  -2   1  28       14.45        9.07      6.39 o 
  -1   1  28       40.53       42.61      7.49 o 
   0   1  28       61.15       67.26      7.66 o 
   1   1  28       40.34       36.31      8.08 o 
   2   1  28       14.42        9.17      6.57 o 
   3   1  28       12.77       21.51      8.11 o 
  -3   2  28       32.94       54.85     11.85 o 
  -2   2  28        4.64        3.02      6.27 o 
  -1   2  28        3.49       -3.14      6.09 o 
   0   2  28       84.02      101.36     13.21 o 
   1   2  28        3.51        5.77      6.31 o 
   2   2  28        4.66        2.98      6.58 o 
   3   2  28       32.94       35.73      8.89 o 
  -3   3  28        3.13       -2.20     15.75 o 
  -2   3  28       85.06       62.37     10.60 o 
  -1   3  28        7.07        0.79      6.45 o 
   0   3  28       46.27       47.42      8.48 o 
   1   3  28        7.07       12.17      6.38 o 
   2   3  28       85.02       79.71     11.00 o 
   3   3  28        3.14      -15.20     15.20 o 
  -2   4  28        1.81        7.34      8.97 o 
  -1   4  28        0.30        6.73      8.04 o 
   0   4  28        5.46       -0.74      7.53 o 
   1   4  28        0.29        1.66      6.69 o 
   2   4  28        1.79       13.42      7.48 o 
  -2   5  28       10.89       30.21     23.25 o 
  -1   5  28       47.81       48.96     10.35 o 
   0   5  28        0.44        1.49      7.38 o 
   1   5  28       47.76       44.58     15.83 o 
   2   5  28       10.87       11.75     12.21 o 
  -1   6  28        9.01        9.34     18.13 o 
   1   0  29        1.23        2.96      6.73 o 
   2   0  29        0.25        3.57      9.71 o 
  -2   1  29       94.87      105.71     15.08 o 
  -1   1  29       44.25       42.32      9.11 o 
   0   1  29       99.63       99.86     12.00 o 
   1   1  29       44.37       40.84      9.10 o 
   2   1  29       94.79      124.22     11.13 o 
  -2   2  29       10.63       -1.86      6.00 o 
  -1   2  29        0.53       -0.69      6.43 o 
   0   2  29       71.22       74.89     10.64 o 
   1   2  29        0.53        2.42      6.57 o 
   2   2  29       10.64       -0.36     13.82 o 
  -2   3  29        0.19        0.42     11.61 o 
  -1   3  29       40.59       45.99     10.59 o 
   0   3  29        0.40        1.88      6.55 o 
   1   3  29       40.56       36.72      7.27 o 
   2   3  29        0.19        0.84      9.51 o 
  -2   4  29        6.56       -5.49     20.87 o 
  -1   4  29        9.81       10.45     15.14 o 
   0   4  29       47.39       49.31      8.16 o 
   1   4  29        9.79        8.24      8.75 o 
   2   4  29        6.56       23.28     15.10 o 
  -1   5  29       38.88       29.11     19.59 o 
   1   5  29       38.90       39.91     20.87 o 
   0   0  30       36.05       33.88     11.18 o 
   1   0  30        0.55       -6.24      6.24 o 
   2   0  30       17.12       34.66     11.65 o 
  -2   1  30       43.29       47.31     16.11 o 
  -1   1  30       16.75       16.74      6.99 o 
   0   1  30        0.27        8.97      6.71 o 
   1   1  30       16.65       19.89      8.92 o 
   2   1  30       43.30       72.04     13.25 o 
  -2   2  30       29.53       29.18     14.19 o 
  -1   2  30        2.10        8.45      7.04 o 
   0   2  30        0.43        8.35      6.95 o 
   1   2  30        2.10        0.20      6.71 o 
   2   2  30       29.53       21.31     12.14 o 
  -1   3  30        5.04       13.76      9.33 o 
   0   3  30       20.37       42.23      9.45 o 
   1   3  30        5.04       16.88      9.78 o 
   2   3  30       30.91       19.59     19.77 o 
   1   4  30       11.68       28.56     20.69 o 
   1   0  31       22.42       15.75     19.41 o 
  -1   1  31       22.69        6.59     19.41 o 
   0   1  31        0.50      -17.94     17.94 o 
   1   1  31       22.73       -4.03     15.93 o 
  -1   2  31        3.20      -12.27     13.91 o 
   1   2  31        3.20        9.52     17.03 o 
                                                 
